# Supplementary material for: μ-Bis(diphenyl­phosphan­yl)borato-κ2 P:P′-bis­[dicarbon­yl(η5-cyclo­penta­dien­yl)iron(II)] tetrachloridoferrate(III) chloro­form solvate
Source: Acta Crystallogr Sect E Struct Rep Online. 2008 May 21;64(Pt 6):m835. doi: 10.1107/S1600536808014931 (PMC2961392; doi:10.1107/S1600536808014931)
Supplement: Supplementary file 1 [file e-64-0m835-sup1.cif]

##############################################################################
###                                                                        ###
###        Electronic paper (Acta Crystallographica Section E)             ###
###                                                                        ###
##############################################################################
#                                                                            #
# This CIF contains the data in a paper accepted for publication in Acta     #
# Crystallographica Section E. It conforms to the requirements of Notes      #
# for Authors for Section E, and has been peer reviewed under the auspices   #
# of the IUCr Commission on Journals.                                        #
#                                                                            #
# Full details of the Crystallographic Information File format               #
# are given in the paper "The Crystallographic Information File (CIF):       #
# a New Standard Archive File for Crystallography" by S. R. Hall, F. H.      #
# Allen and I. D. Brown [Acta Cryst. (1991), A47, 655-685].                  #
#                                                                            #
# The current version of the core CIF dictionary is obtainable from          #
# ftp://ftp.iucr.org/pub/cif_core.dic. The current version number is 2.4.    #
#                                                                            #
# Software is freely available for graphical display of the structure(s) in  #
# this CIF.  For information consult the CIF home page http://www.iucr.org/  #
# cif/home.html                                                              #
#                                                                            #
# This file may be used for bona fide research purposes within the           #
# scientific community so long as proper attribution is given to the journal # 
# article from which it was obtained.                                        #
#                                                                            #
##############################################################################
                                             
data_I
_audit_creation_method     SHELXL-97
_chemical_name_systematic
;
\m-Bis(diphenylphosphanyl)borato-\k^2^P:P'-bis[dicarbonyl(\h^5^-
cyclopentadienyl)iron(II)] tetrachloridoferrate(III) chloroform solvate
;
_chemical_name_common     ?
_chemical_formula_moiety     'C38 H32 B Fe2 O4 P2 +, Cl4 Fe -, C H Cl3'
_chemical_formula_sum     'C39 H33 B Cl7 Fe3 O4 P2'
_chemical_formula_iupac
                        '[Fe2 (C5 H5)2 (C24 H22 B P2) (C O)4] [Fe Cl4], C H Cl3'
_chemical_formula_weight     1054.10
_chemical_melting_point     ?
_symmetry_cell_setting     monoclinic
_symmetry_space_group_name_H-M     'P 21/n'
_symmetry_space_group_name_Hall     '-P 2yn'
loop_
    _symmetry_equiv_pos_as_xyz
    'x, y, z'
    '-x+1/2, y+1/2, -z+1/2'
    '-x, -y, -z'
    'x-1/2, -y-1/2, z-1/2'
_cell_length_a     16.0627(17)
_cell_length_b     17.8223(17)
_cell_length_c     17.205(2)
_cell_angle_alpha     90.00
_cell_angle_beta     113.296(8)
_cell_angle_gamma     90.00
_cell_volume     4523.8(9)
_cell_formula_units_Z     4
_cell_measurement_reflns_used     6332
_cell_measurement_theta_min     3.6
_cell_measurement_theta_max     24.5
_cell_measurement_temperature     173(2)
_exptl_crystal_description     plate
_exptl_crystal_colour     brown
_exptl_crystal_size_max     0.11
_exptl_crystal_size_mid     0.07
_exptl_crystal_size_min     0.02
_exptl_crystal_density_diffrn     1.548
_exptl_crystal_density_meas     ?
_exptl_crystal_density_method     'not measured'
_exptl_crystal_F_000     2124
_exptl_absorpt_coefficient_mu     1.471
_exptl_absorpt_correction_type     multi-scan
_exptl_absorpt_process_details     '(MULABS; Spek, 2003; Blessing, 1995)'
_exptl_absorpt_correction_T_min     0.8549
_exptl_absorpt_correction_T_max     0.9712
_exptl_special_details
;
;
_diffrn_ambient_temperature     173(2)
_diffrn_radiation_type     MoK\a
_diffrn_radiation_wavelength     0.71073
_diffrn_radiation_source     'fine-focus sealed tube'
_diffrn_radiation_monochromator     graphite
_diffrn_measurement_device_type     'Stoe IPDSII two-circle'
_diffrn_measurement_method     \w
_diffrn_detector_area_resol_mean     ?
_diffrn_reflns_number     44600
_diffrn_reflns_av_R_equivalents     0.0885
_diffrn_reflns_av_sigmaI/netI     0.2904
_diffrn_reflns_theta_min     3.56
_diffrn_reflns_theta_max     25.78
_diffrn_reflns_theta_full     25.00
_diffrn_measured_fraction_theta_max     0.978
_diffrn_measured_fraction_theta_full     0.997
_diffrn_reflns_limit_h_min     -19
_diffrn_reflns_limit_h_max     19
_diffrn_reflns_limit_k_min     -21
_diffrn_reflns_limit_k_max     21
_diffrn_reflns_limit_l_min     -20
_diffrn_reflns_limit_l_max     18
_diffrn_standards_number     0
_diffrn_standards_interval_count     .
_diffrn_standards_interval_time     .
_diffrn_standards_decay_%     ?
_refine_special_details
;
Refinement of <i>F</i>^2^ against ALL reflections. The weighted <i>R</i>-factor
<i>wR</i> and goodness of fit <i>S</i> are based on <i>F</i>^2^, conventional
<i>R</i>-factors <i>R</i> are based on <i>F</i>, with <i>F</i> set to zero for
negative <i>F</i>^2^. The threshold expression of <i>F</i>^2^ >
\s(<i>F</i>^2^) is used only for calculating <i>R</i>-factors(gt) <i>etc</i>.
and is not relevant to the choice of reflections for refinement.
<i>R</i>-factors based on <i>F</i>^2^ are statistically about twice as large
as those based on <i>F</i>, and <i>R</i>- factors based on ALL data will be
even larger.
;
_reflns_number_total     8506
_reflns_number_gt     3324
_reflns_threshold_expression     I>2\s(I)
_refine_ls_structure_factor_coef     Fsqd
_refine_ls_matrix_type     full
_refine_ls_R_factor_all     0.2460
_refine_ls_R_factor_gt     0.1113
_refine_ls_wR_factor_gt     0.1354
_refine_ls_wR_factor_ref     0.1763
_refine_ls_goodness_of_fit_ref     0.987
_refine_ls_restrained_S_all     0.987
_refine_ls_number_reflns     8506
_refine_ls_number_parameters     505
_refine_ls_number_restraints     0
_refine_ls_hydrogen_treatment     constr
_refine_ls_weighting_scheme     calc
_refine_ls_weighting_details
                 'calc w=1/[\s^2^(Fo^2^)+(0.0133P)^2^] where P=(Fo^2^+2Fc^2^)/3'
_atom_sites_solution_hydrogens     geom
_atom_sites_solution_primary     direct
_atom_sites_solution_secondary     difmap
_refine_ls_shift/su_max     0.000
_refine_ls_shift/su_mean     0.000
_refine_diff_density_max     0.801
_refine_diff_density_min     -0.598
_refine_ls_extinction_method     none
_refine_ls_extinction_coef     ?
loop_
    _atom_type_symbol
    _atom_type_description
    _atom_type_scat_dispersion_real
    _atom_type_scat_dispersion_imag
    _atom_type_scat_source
    'C' 'C' 0.0033 0.0016
                         'International Tables Vol C Tables 4.2.6.8 and 6.1.1.4'
    'H' 'H' 0.0000 0.0000
                         'International Tables Vol C Tables 4.2.6.8 and 6.1.1.4'
    'B' 'B' 0.0013 0.0007
                         'International Tables Vol C Tables 4.2.6.8 and 6.1.1.4'
    'Cl' 'Cl' 0.1484 0.1585
                         'International Tables Vol C Tables 4.2.6.8 and 6.1.1.4'
    'Fe' 'Fe' 0.3463 0.8444
                         'International Tables Vol C Tables 4.2.6.8 and 6.1.1.4'
    'O' 'O' 0.0106 0.0060
                         'International Tables Vol C Tables 4.2.6.8 and 6.1.1.4'
    'P' 'P' 0.1023 0.0942
                         'International Tables Vol C Tables 4.2.6.8 and 6.1.1.4'
_computing_data_collection     'X-AREA (Stoe & Cie, 2001)'
_computing_cell_refinement     'X-AREA (Stoe & Cie, 2001)'
_computing_data_reduction     'X-AREA (Stoe & Cie, 2001)'
_computing_structure_solution     'SHELXS97 (Sheldrick, 2008)'
_computing_structure_refinement     'SHELXL97 (Sheldrick, 2008)'
_computing_molecular_graphics     'XP in SHELXTL-Plus (Sheldrick, 2008)'
_computing_publication_material
                            'SHELXL97 (Sheldrick, 2008) and PLATON (Spek, 2003)'
loop_
    _atom_site_type_symbol
    _atom_site_label
    _atom_site_fract_x
    _atom_site_fract_y
    _atom_site_fract_z
    _atom_site_U_iso_or_equiv
    _atom_site_adp_type
    _atom_site_calc_flag
    _atom_site_refinement_flags
    _atom_site_occupancy
    _atom_site_disorder_assembly
    _atom_site_disorder_group
    B B1 0.7751(9) 0.2979(10) 0.8313(8) 0.031(3) Uani d . 1 . .
    H H1A 0.8093 0.3431 0.8600 0.037 Uiso calc R 1 . .
    H H1B 0.8119 0.2541 0.8609 0.037 Uiso calc R 1 . .
    Fe Fe1 0.70461(11) 0.29478(10) 0.99844(10) 0.0235(4) Uani d . 1 . .
    Fe Fe2 0.92129(11) 0.30470(10) 0.72844(10) 0.0228(4) Uani d . 1 . .
    P P1 0.66442(19) 0.29568(18) 0.85413(17) 0.0197(6) Uani d . 1 . .
    P P2 0.7737(2) 0.29796(18) 0.71644(18) 0.0231(7) Uani d . 1 . .
    C C1 0.7935(9) 0.2299(7) 1.0123(7) 0.028(3) Uani d . 1 . .
    O O1 0.8519(7) 0.1879(6) 1.0251(7) 0.059(3) Uani d . 1 . .
    C C2 0.7777(9) 0.3741(7) 1.0121(7) 0.034(3) Uani d . 1 . .
    O O2 0.8262(7) 0.4231(5) 1.0217(6) 0.043(3) Uani d . 1 . .
    C C3 0.9563(9) 0.2289(7) 0.8019(9) 0.033(3) Uani d . 1 . .
    O O3 0.9828(7) 0.1817(5) 0.8526(7) 0.050(3) Uani d . 1 . .
    C C4 0.9460(8) 0.3751(6) 0.8084(7) 0.021(3) Uani d . 1 . .
    O O4 0.9641(6) 0.4213(5) 0.8581(6) 0.036(2) Uani d . 1 . .
    C C11 0.6176(9) 0.3548(8) 1.0417(8) 0.039(4) Uani d . 1 . .
    H H11 0.6117 0.4079 1.0406 0.046 Uiso calc R 1 . .
    C C12 0.5664(8) 0.3034(8) 0.9779(8) 0.037(3) Uani d . 1 . .
    H H12 0.5177 0.3162 0.9263 0.045 Uiso calc R 1 . .
    C C13 0.5997(9) 0.2295(7) 1.0036(8) 0.037(4) Uani d . 1 . .
    H H13 0.5791 0.1851 0.9710 0.044 Uiso calc R 1 . .
    C C14 0.6680(10) 0.2335(8) 1.0851(9) 0.043(4) Uani d . 1 . .
    H H14 0.6997 0.1919 1.1181 0.051 Uiso calc R 1 . .
    C C15 0.6819(9) 0.3087(9) 1.1101(8) 0.042(4) Uani d . 1 . .
    H H15 0.7253 0.3269 1.1622 0.051 Uiso calc R 1 . .
    C C21 0.5872(8) 0.3745(6) 0.8036(8) 0.025(3) Uani d . 1 . .
    C C22 0.5883(9) 0.4404(6) 0.8455(8) 0.030(3) Uani d . 1 . .
    H H22 0.6269 0.4449 0.9037 0.036 Uiso calc R 1 . .
    C C23 0.5331(9) 0.5011(7) 0.8036(9) 0.040(4) Uani d . 1 . .
    H H23 0.5366 0.5462 0.8341 0.048 Uiso calc R 1 . .
    C C24 0.4739(9) 0.4976(7) 0.7195(8) 0.039(4) Uani d . 1 . .
    H H24 0.4359 0.5387 0.6924 0.047 Uiso calc R 1 . .
    C C25 0.4724(9) 0.4322(7) 0.6769(8) 0.037(3) Uani d . 1 . .
    H H25 0.4324 0.4283 0.6190 0.044 Uiso calc R 1 . .
    C C26 0.5276(8) 0.3711(7) 0.7154(7) 0.026(3) Uani d . 1 . .
    H H26 0.5259 0.3272 0.6835 0.031 Uiso calc R 1 . .
    C C31 0.6003(8) 0.2122(6) 0.8099(7) 0.021(3) Uani d . 1 . .
    C C32 0.5039(8) 0.2071(7) 0.7774(7) 0.032(3) Uani d . 1 . .
    H H32 0.4698 0.2502 0.7787 0.038 Uiso calc R 1 . .
    C C33 0.4592(9) 0.1417(6) 0.7443(9) 0.036(3) Uani d . 1 . .
    H H33 0.3948 0.1411 0.7209 0.043 Uiso calc R 1 . .
    C C34 0.5051(9) 0.0776(7) 0.7441(11) 0.042(4) Uani d . 1 . .
    H H34 0.4725 0.0328 0.7214 0.051 Uiso calc R 1 . .
    C C35 0.6013(8) 0.0771(7) 0.7775(9) 0.032(3) Uani d . 1 . .
    H H35 0.6336 0.0325 0.7774 0.039 Uiso calc R 1 . .
    C C36 0.6472(9) 0.1438(6) 0.8106(8) 0.027(3) Uani d . 1 . .
    H H36 0.7116 0.1438 0.8343 0.032 Uiso calc R 1 . .
    C C41 0.7122(8) 0.3789(6) 0.6556(8) 0.026(3) Uani d . 1 . .
    C C42 0.7131(9) 0.4462(7) 0.6993(9) 0.032(3) Uani d . 1 . .
    H H42 0.7455 0.4482 0.7590 0.038 Uiso calc R 1 . .
    C C43 0.6678(8) 0.5093(7) 0.6568(8) 0.032(3) Uani d . 1 . .
    H H43 0.6702 0.5541 0.6875 0.039 Uiso calc R 1 . .
    C C44 0.6192(10) 0.5081(8) 0.5706(8) 0.038(4) Uani d . 1 . .
    H H44 0.5868 0.5514 0.5423 0.045 Uiso calc R 1 . .
    C C45 0.6178(9) 0.4432(8) 0.5254(9) 0.038(3) Uani d . 1 . .
    H H45 0.5857 0.4418 0.4657 0.045 Uiso calc R 1 . .
    C C46 0.6634(8) 0.3818(8) 0.5683(8) 0.035(3) Uani d . 1 . .
    H H46 0.6618 0.3378 0.5365 0.042 Uiso calc R 1 . .
    C C51 0.7135(7) 0.2153(6) 0.6561(7) 0.023(3) Uani d . 1 . .
    C C52 0.6165(8) 0.2150(7) 0.6108(8) 0.032(3) Uani d . 1 . .
    H H52 0.5823 0.2587 0.6099 0.038 Uiso calc R 1 . .
    C C53 0.5731(9) 0.1508(7) 0.5685(9) 0.037(4) Uani d . 1 . .
    H H53 0.5092 0.1515 0.5383 0.044 Uiso calc R 1 . .
    C C54 0.6208(10) 0.0849(7) 0.5692(8) 0.039(4) Uani d . 1 . .
    H H54 0.5901 0.0413 0.5402 0.046 Uiso calc R 1 . .
    C C55 0.7130(10) 0.0853(7) 0.6129(8) 0.037(3) Uani d . 1 . .
    H H55 0.7463 0.0409 0.6146 0.044 Uiso calc R 1 . .
    C C56 0.7596(9) 0.1499(6) 0.6555(7) 0.027(3) Uani d . 1 . .
    H H56 0.8237 0.1485 0.6841 0.032 Uiso calc R 1 . .
    C C61 0.8766(10) 0.3001(10) 0.5953(8) 0.051(4) Uani d . 1 . .
    H H61 0.8164 0.2895 0.5571 0.061 Uiso calc R 1 . .
    C C62 0.9107(10) 0.3710(7) 0.6238(8) 0.033(3) Uani d . 1 . .
    H H62 0.8780 0.4169 0.6098 0.040 Uiso calc R 1 . .
    C C63 1.0042(10) 0.3620(9) 0.6785(9) 0.046(4) Uani d . 1 . .
    H H63 1.0452 0.4014 0.7059 0.055 Uiso calc R 1 . .
    C C64 1.0246(10) 0.2864(9) 0.6845(8) 0.043(4) Uani d . 1 . .
    H H64 1.0818 0.2650 0.7180 0.051 Uiso calc R 1 . .
    C C65 0.9461(11) 0.2457(9) 0.6322(8) 0.044(4) Uani d . 1 . .
    H H65 0.9410 0.1929 0.6237 0.053 Uiso calc R 1 . .
    Fe Fe3 0.72051(13) 0.61469(11) 0.12242(12) 0.0352(5) Uani d . 1 . .
    Cl Cl31 0.6037(3) 0.5782(2) 0.0096(2) 0.0469(10) Uani d . 1 . .
    Cl Cl32 0.6747(3) 0.6715(3) 0.2116(3) 0.0857(19) Uani d . 1 . .
    Cl Cl33 0.7923(3) 0.5112(2) 0.1841(3) 0.0557(11) Uani d . 1 . .
    Cl Cl34 0.8099(3) 0.6898(3) 0.0894(3) 0.0657(13) Uani d . 1 . .
    C C5 0.8024(11) 0.4708(9) 0.3879(11) 0.059(5) Uani d . 1 . .
    H H5 0.7751 0.4969 0.3320 0.071 Uiso calc R 1 . .
    Cl Cl51 0.7504(4) 0.3814(3) 0.3768(3) 0.0885(17) Uani d . 1 . .
    Cl Cl52 0.7830(4) 0.5251(3) 0.4605(3) 0.0782(15) Uani d . 1 . .
    Cl Cl53 0.9181(4) 0.4590(4) 0.4120(5) 0.119(2) Uani d . 1 . .
loop_
    _atom_site_aniso_label
    _atom_site_aniso_U_11
    _atom_site_aniso_U_22
    _atom_site_aniso_U_33
    _atom_site_aniso_U_12
    _atom_site_aniso_U_13
    _atom_site_aniso_U_23
    B1 0.020(7) 0.038(8) 0.024(7) -0.002(7) -0.003(6) -0.005(7)
    Fe1 0.0215(9) 0.0301(9) 0.0164(9) 0.0028(8) 0.0048(7) 0.0030(8)
    Fe2 0.0220(9) 0.0238(9) 0.0221(9) -0.0005(8) 0.0082(7) 0.0007(8)
    P1 0.0193(15) 0.0222(15) 0.0151(14) 0.0010(14) 0.0040(12) 0.0018(13)
    P2 0.0236(16) 0.0216(14) 0.0186(15) -0.0004(15) 0.0024(12) 0.0003(14)
    C1 0.038(8) 0.036(7) 0.013(6) -0.002(6) 0.015(6) 0.004(5)
    O1 0.055(7) 0.068(8) 0.054(7) 0.048(6) 0.023(6) 0.034(6)
    C2 0.043(9) 0.030(7) 0.013(6) -0.004(6) -0.005(6) 0.004(5)
    O2 0.051(7) 0.046(6) 0.026(5) -0.010(5) 0.010(5) -0.002(4)
    C3 0.023(7) 0.029(7) 0.042(8) -0.013(6) 0.008(6) -0.004(6)
    O3 0.045(6) 0.033(6) 0.063(7) 0.017(5) 0.011(5) 0.022(5)
    C4 0.020(6) 0.026(6) 0.019(6) -0.001(5) 0.009(5) 0.005(5)
    O4 0.041(6) 0.042(5) 0.024(5) -0.010(4) 0.011(4) -0.009(4)
    C11 0.026(7) 0.051(9) 0.032(8) -0.011(6) 0.004(6) -0.016(6)
    C12 0.026(7) 0.053(8) 0.032(7) 0.013(7) 0.011(6) 0.008(7)
    C13 0.047(9) 0.049(8) 0.012(6) -0.010(7) 0.009(6) 0.008(5)
    C14 0.038(9) 0.058(10) 0.031(8) 0.000(7) 0.014(7) 0.027(7)
    C15 0.036(8) 0.070(11) 0.024(7) -0.009(8) 0.015(6) 0.013(7)
    C21 0.019(6) 0.023(6) 0.032(7) -0.008(5) 0.010(5) 0.006(5)
    C22 0.033(8) 0.027(6) 0.021(7) 0.009(6) -0.001(6) 0.000(5)
    C23 0.048(9) 0.018(6) 0.042(9) 0.010(6) 0.006(7) -0.001(6)
    C24 0.035(8) 0.034(7) 0.030(8) 0.016(6) -0.007(6) 0.008(6)
    C25 0.043(9) 0.045(8) 0.011(6) 0.001(6) -0.001(6) 0.004(6)
    C26 0.017(6) 0.032(7) 0.024(7) -0.016(5) 0.004(5) -0.008(5)
    C31 0.030(7) 0.021(6) 0.012(5) 0.007(5) 0.006(5) -0.001(5)
    C32 0.035(7) 0.031(7) 0.035(7) -0.007(6) 0.019(6) -0.007(6)
    C33 0.025(7) 0.027(7) 0.060(10) -0.004(5) 0.023(7) -0.005(6)
    C34 0.032(8) 0.018(7) 0.078(12) -0.003(6) 0.024(8) -0.004(7)
    C35 0.015(7) 0.036(7) 0.044(8) 0.005(5) 0.010(6) 0.000(6)
    C36 0.031(7) 0.023(6) 0.028(7) 0.011(5) 0.013(6) 0.006(5)
    C41 0.028(7) 0.020(6) 0.030(7) 0.008(5) 0.011(6) 0.004(5)
    C42 0.022(7) 0.035(7) 0.035(8) 0.005(6) 0.008(6) 0.013(6)
    C43 0.032(8) 0.029(7) 0.041(8) -0.014(6) 0.019(6) 0.007(6)
    C44 0.044(9) 0.040(8) 0.022(7) 0.007(7) 0.006(6) 0.017(6)
    C45 0.034(8) 0.045(8) 0.030(8) 0.017(7) 0.008(6) 0.005(6)
    C46 0.024(7) 0.042(8) 0.032(7) -0.002(6) 0.004(6) -0.008(6)
    C51 0.019(6) 0.021(6) 0.022(6) -0.002(5) 0.000(5) -0.003(5)
    C52 0.017(6) 0.035(7) 0.041(8) 0.005(5) 0.009(6) 0.001(6)
    C53 0.023(7) 0.032(7) 0.048(9) -0.017(6) 0.006(6) -0.028(6)
    C54 0.052(10) 0.035(8) 0.023(7) -0.025(7) 0.008(7) -0.018(6)
    C55 0.046(9) 0.023(6) 0.031(8) -0.004(6) 0.003(6) -0.010(5)
    C56 0.033(7) 0.034(7) 0.015(6) -0.002(6) 0.011(5) -0.008(5)
    C61 0.051(10) 0.079(11) 0.022(7) 0.006(10) 0.014(7) -0.006(9)
    C62 0.053(9) 0.020(7) 0.033(8) -0.008(6) 0.024(7) -0.002(6)
    C63 0.045(9) 0.071(11) 0.030(8) -0.023(8) 0.023(7) -0.011(7)
    C64 0.040(8) 0.066(11) 0.026(7) 0.020(8) 0.018(6) 0.001(7)
    C65 0.069(11) 0.052(9) 0.022(8) -0.015(8) 0.029(8) -0.015(7)
    Fe3 0.0253(10) 0.0465(12) 0.0245(10) 0.0111(9) -0.0003(8) -0.0047(9)
    Cl31 0.040(2) 0.052(2) 0.033(2) 0.0042(17) -0.0024(16) -0.0157(17)
    Cl32 0.045(3) 0.147(5) 0.054(3) 0.027(3) 0.008(2) -0.050(3)
    Cl33 0.050(2) 0.058(2) 0.049(2) 0.025(2) 0.0098(19) 0.0118(19)
    Cl34 0.051(2) 0.075(3) 0.055(3) -0.010(2) 0.004(2) 0.008(2)
    C5 0.055(11) 0.063(11) 0.045(10) 0.007(9) 0.003(8) 0.012(8)
    Cl51 0.115(4) 0.072(3) 0.063(3) 0.008(3) 0.018(3) 0.003(3)
    Cl52 0.105(4) 0.061(3) 0.076(3) 0.016(3) 0.044(3) 0.014(2)
    Cl53 0.080(4) 0.184(7) 0.103(5) 0.014(4) 0.047(4) 0.014(5)
_geom_special_details
;
All e.s.d.'s (except the e.s.d. in the dihedral angle between two l.s. planes)
are estimated using the full covariance matrix. The cell e.s.d.'s are taken
into account individually in the estimation of e.s.d.'s in distances, angles
and torsion angles; correlations between e.s.d.'s in cell parameters are only
used when they are defined by crystal symmetry. An approximate (isotropic)
treatment of cell e.s.d.'s is used for estimating e.s.d.'s involving l.s.
planes.
;
loop_
    _geom_bond_atom_site_label_1
    _geom_bond_atom_site_label_2
    _geom_bond_site_symmetry_2
    _geom_bond_distance
    _geom_bond_publ_flag
    B1 P2 . 1.967(14) ?
    B1 P1 . 1.967(15) ?
    B1 H1A . 0.9900 ?
    B1 H1B . 0.9900 ?
    Fe1 C1 . 1.778(14) ?
    Fe1 C2 . 1.793(14) ?
    Fe1 C13 . 2.079(14) ?
    Fe1 C15 . 2.107(13) ?
    Fe1 C14 . 2.111(13) ?
    Fe1 C12 . 2.111(13) ?
    Fe1 C11 . 2.115(15) ?
    Fe1 P1 . 2.305(3) ?
    Fe2 C3 . 1.783(14) ?
    Fe2 C4 . 1.786(12) ?
    Fe2 C62 . 2.102(13) ?
    Fe2 C64 . 2.104(14) ?
    Fe2 C63 . 2.112(15) ?
    Fe2 C61 . 2.114(13) ?
    Fe2 C65 . 2.128(14) ?
    Fe2 P2 . 2.301(4) ?
    P1 C31 . 1.799(12) ?
    P1 C21 . 1.848(12) ?
    P2 C41 . 1.825(12) ?
    P2 C51 . 1.841(11) ?
    C1 O1 . 1.153(14) ?
    C2 O2 . 1.138(14) ?
    C3 O3 . 1.164(14) ?
    C4 O4 . 1.140(13) ?
    C11 C12 . 1.416(18) ?
    C11 C15 . 1.471(18) ?
    C11 H11 . 0.9500 ?
    C12 C13 . 1.425(18) ?
    C12 H12 . 0.9500 ?
    C13 C14 . 1.401(18) ?
    C13 H13 . 0.9500 ?
    C14 C15 . 1.40(2) ?
    C14 H14 . 0.9500 ?
    C15 H15 . 0.9500 ?
    C21 C22 . 1.374(17) ?
    C21 C26 . 1.439(16) ?
    C22 C23 . 1.403(16) ?
    C22 H22 . 0.9500 ?
    C23 C24 . 1.383(18) ?
    C23 H23 . 0.9500 ?
    C24 C25 . 1.373(18) ?
    C24 H24 . 0.9500 ?
    C25 C26 . 1.394(17) ?
    C25 H25 . 0.9500 ?
    C26 H26 . 0.9500 ?
    C31 C32 . 1.426(16) ?
    C31 C36 . 1.430(15) ?
    C32 C33 . 1.370(16) ?
    C32 H32 . 0.9500 ?
    C33 C34 . 1.360(17) ?
    C33 H33 . 0.9500 ?
    C34 C35 . 1.420(18) ?
    C34 H34 . 0.9500 ?
    C35 C36 . 1.397(17) ?
    C35 H35 . 0.9500 ?
    C36 H36 . 0.9500 ?
    C41 C46 . 1.394(17) ?
    C41 C42 . 1.414(17) ?
    C42 C43 . 1.381(16) ?
    C42 H42 . 0.9500 ?
    C43 C44 . 1.375(18) ?
    C43 H43 . 0.9500 ?
    C44 C45 . 1.390(19) ?
    C44 H44 . 0.9500 ?
    C45 C46 . 1.361(17) ?
    C45 H45 . 0.9500 ?
    C46 H46 . 0.9500 ?
    C51 C56 . 1.383(16) ?
    C51 C52 . 1.441(16) ?
    C52 C53 . 1.387(16) ?
    C52 H52 . 0.9500 ?
    C53 C54 . 1.398(18) ?
    C53 H53 . 0.9500 ?
    C54 C55 . 1.370(19) ?
    C54 H54 . 0.9500 ?
    C55 C56 . 1.410(15) ?
    C55 H55 . 0.9500 ?
    C56 H56 . 0.9500 ?
    C61 C62 . 1.39(2) ?
    C61 C65 . 1.42(2) ?
    C61 H61 . 0.9500 ?
    C62 C63 . 1.43(2) ?
    C62 H62 . 0.9500 ?
    C63 C64 . 1.38(2) ?
    C63 H63 . 0.9500 ?
    C64 C65 . 1.425(19) ?
    C64 H64 . 0.9500 ?
    C65 H65 . 0.9500 ?
    Fe3 Cl32 . 2.193(5) ?
    Fe3 Cl34 . 2.196(5) ?
    Fe3 Cl31 . 2.198(4) ?
    Fe3 Cl33 . 2.211(4) ?
    C5 Cl52 . 1.703(19) ?
    C5 Cl53 . 1.749(18) ?
    C5 Cl51 . 1.775(17) ?
    C5 H5 . 1.0000 ?
loop_
    _geom_angle_atom_site_label_1
    _geom_angle_atom_site_label_2
    _geom_angle_atom_site_label_3
    _geom_angle_site_symmetry_1
    _geom_angle_site_symmetry_3
    _geom_angle
    _geom_angle_publ_flag
    P2 B1 P1 . . 123.2(6) ?
    P2 B1 H1A . . 106.5 ?
    P1 B1 H1A . . 106.5 ?
    P2 B1 H1B . . 106.5 ?
    P1 B1 H1B . . 106.5 ?
    H1A B1 H1B . . 106.5 ?
    C1 Fe1 C2 . . 92.6(6) ?
    C1 Fe1 C13 . . 104.6(5) ?
    C2 Fe1 C13 . . 159.4(6) ?
    C1 Fe1 C15 . . 112.0(5) ?
    C2 Fe1 C15 . . 97.4(6) ?
    C13 Fe1 C15 . . 65.9(5) ?
    C1 Fe1 C14 . . 90.1(6) ?
    C2 Fe1 C14 . . 131.8(6) ?
    C13 Fe1 C14 . . 39.1(5) ?
    C15 Fe1 C14 . . 38.7(6) ?
    C1 Fe1 C12 . . 143.6(6) ?
    C2 Fe1 C12 . . 123.7(6) ?
    C13 Fe1 C12 . . 39.8(5) ?
    C15 Fe1 C12 . . 66.1(5) ?
    C14 Fe1 C12 . . 65.7(5) ?
    C1 Fe1 C11 . . 152.7(5) ?
    C2 Fe1 C11 . . 92.6(6) ?
    C13 Fe1 C11 . . 67.0(5) ?
    C15 Fe1 C11 . . 40.8(5) ?
    C14 Fe1 C11 . . 66.8(6) ?
    C12 Fe1 C11 . . 39.2(5) ?
    C1 Fe1 P1 . . 91.0(4) ?
    C2 Fe1 P1 . . 91.5(4) ?
    C13 Fe1 P1 . . 99.4(4) ?
    C15 Fe1 P1 . . 154.9(4) ?
    C14 Fe1 P1 . . 136.6(4) ?
    C12 Fe1 P1 . . 89.5(4) ?
    C11 Fe1 P1 . . 115.7(4) ?
    C3 Fe2 C4 . . 94.3(5) ?
    C3 Fe2 C62 . . 158.3(6) ?
    C4 Fe2 C62 . . 100.5(5) ?
    C3 Fe2 C64 . . 93.7(6) ?
    C4 Fe2 C64 . . 114.8(6) ?
    C62 Fe2 C64 . . 65.7(5) ?
    C3 Fe2 C63 . . 125.6(6) ?
    C4 Fe2 C63 . . 89.4(5) ?
    C62 Fe2 C63 . . 39.7(5) ?
    C64 Fe2 C63 . . 38.3(6) ?
    C3 Fe2 C61 . . 128.0(7) ?
    C4 Fe2 C61 . . 137.6(6) ?
    C62 Fe2 C61 . . 38.4(6) ?
    C64 Fe2 C61 . . 65.3(6) ?
    C63 Fe2 C61 . . 64.9(6) ?
    C3 Fe2 C65 . . 94.2(6) ?
    C4 Fe2 C65 . . 153.3(6) ?
    C62 Fe2 C65 . . 65.7(5) ?
    C64 Fe2 C65 . . 39.3(5) ?
    C63 Fe2 C65 . . 65.2(6) ?
    C61 Fe2 C65 . . 39.2(6) ?
    C3 Fe2 P2 . . 92.8(4) ?
    C4 Fe2 P2 . . 90.7(4) ?
    C62 Fe2 P2 . . 102.7(4) ?
    C64 Fe2 P2 . . 153.0(4) ?
    C63 Fe2 P2 . . 141.5(5) ?
    C61 Fe2 P2 . . 90.3(4) ?
    C65 Fe2 P2 . . 114.1(4) ?
    C31 P1 C21 . . 105.3(5) ?
    C31 P1 B1 . . 110.1(6) ?
    C21 P1 B1 . . 112.4(6) ?
    C31 P1 Fe1 . . 108.6(4) ?
    C21 P1 Fe1 . . 111.2(4) ?
    B1 P1 Fe1 . . 109.0(4) ?
    C41 P2 C51 . . 105.4(5) ?
    C41 P2 B1 . . 111.4(6) ?
    C51 P2 B1 . . 111.2(6) ?
    C41 P2 Fe2 . . 108.3(4) ?
    C51 P2 Fe2 . . 112.6(4) ?
    B1 P2 Fe2 . . 107.9(4) ?
    O1 C1 Fe1 . . 176.9(11) ?
    O2 C2 Fe1 . . 178.0(12) ?
    O3 C3 Fe2 . . 176.5(11) ?
    O4 C4 Fe2 . . 177.2(11) ?
    C12 C11 C15 . . 105.5(12) ?
    C12 C11 Fe1 . . 70.3(8) ?
    C15 C11 Fe1 . . 69.3(8) ?
    C12 C11 H11 . . 127.2 ?
    C15 C11 H11 . . 127.2 ?
    Fe1 C11 H11 . . 124.8 ?
    C11 C12 C13 . . 109.0(12) ?
    C11 C12 Fe1 . . 70.6(8) ?
    C13 C12 Fe1 . . 68.9(8) ?
    C11 C12 H12 . . 125.5 ?
    C13 C12 H12 . . 125.5 ?
    Fe1 C12 H12 . . 126.6 ?
    C14 C13 C12 . . 108.2(12) ?
    C14 C13 Fe1 . . 71.7(8) ?
    C12 C13 Fe1 . . 71.4(8) ?
    C14 C13 H13 . . 125.9 ?
    C12 C13 H13 . . 125.9 ?
    Fe1 C13 H13 . . 122.7 ?
    C15 C14 C13 . . 108.8(12) ?
    C15 C14 Fe1 . . 70.5(7) ?
    C13 C14 Fe1 . . 69.2(8) ?
    C15 C14 H14 . . 125.6 ?
    C13 C14 H14 . . 125.6 ?
    Fe1 C14 H14 . . 126.3 ?
    C14 C15 C11 . . 108.3(12) ?
    C14 C15 Fe1 . . 70.8(8) ?
    C11 C15 Fe1 . . 69.9(7) ?
    C14 C15 H15 . . 125.9 ?
    C11 C15 H15 . . 125.9 ?
    Fe1 C15 H15 . . 125.0 ?
    C22 C21 C26 . . 117.0(11) ?
    C22 C21 P1 . . 122.4(9) ?
    C26 C21 P1 . . 120.5(9) ?
    C21 C22 C23 . . 120.9(11) ?
    C21 C22 H22 . . 119.5 ?
    C23 C22 H22 . . 119.5 ?
    C24 C23 C22 . . 122.5(12) ?
    C24 C23 H23 . . 118.8 ?
    C22 C23 H23 . . 118.8 ?
    C25 C24 C23 . . 117.1(11) ?
    C25 C24 H24 . . 121.4 ?
    C23 C24 H24 . . 121.4 ?
    C24 C25 C26 . . 122.4(11) ?
    C24 C25 H25 . . 118.8 ?
    C26 C25 H25 . . 118.8 ?
    C25 C26 C21 . . 120.1(11) ?
    C25 C26 H26 . . 120.0 ?
    C21 C26 H26 . . 120.0 ?
    C32 C31 C36 . . 115.8(11) ?
    C32 C31 P1 . . 124.8(9) ?
    C36 C31 P1 . . 119.3(9) ?
    C33 C32 C31 . . 121.8(12) ?
    C33 C32 H32 . . 119.1 ?
    C31 C32 H32 . . 119.1 ?
    C34 C33 C32 . . 121.3(13) ?
    C34 C33 H33 . . 119.3 ?
    C32 C33 H33 . . 119.3 ?
    C33 C34 C35 . . 120.6(12) ?
    C33 C34 H34 . . 119.7 ?
    C35 C34 H34 . . 119.7 ?
    C36 C35 C34 . . 118.3(12) ?
    C36 C35 H35 . . 120.9 ?
    C34 C35 H35 . . 120.9 ?
    C35 C36 C31 . . 122.1(11) ?
    C35 C36 H36 . . 119.0 ?
    C31 C36 H36 . . 119.0 ?
    C46 C41 C42 . . 115.1(11) ?
    C46 C41 P2 . . 126.4(10) ?
    C42 C41 P2 . . 118.5(9) ?
    C43 C42 C41 . . 121.1(13) ?
    C43 C42 H42 . . 119.4 ?
    C41 C42 H42 . . 119.4 ?
    C44 C43 C42 . . 121.0(13) ?
    C44 C43 H43 . . 119.5 ?
    C42 C43 H43 . . 119.5 ?
    C43 C44 C45 . . 119.5(12) ?
    C43 C44 H44 . . 120.2 ?
    C45 C44 H44 . . 120.2 ?
    C46 C45 C44 . . 118.6(13) ?
    C46 C45 H45 . . 120.7 ?
    C44 C45 H45 . . 120.7 ?
    C45 C46 C41 . . 124.6(13) ?
    C45 C46 H46 . . 117.7 ?
    C41 C46 H46 . . 117.7 ?
    C56 C51 C52 . . 117.4(10) ?
    C56 C51 P2 . . 121.1(9) ?
    C52 C51 P2 . . 121.5(9) ?
    C53 C52 C51 . . 119.9(11) ?
    C53 C52 H52 . . 120.1 ?
    C51 C52 H52 . . 120.1 ?
    C52 C53 C54 . . 121.9(11) ?
    C52 C53 H53 . . 119.1 ?
    C54 C53 H53 . . 119.1 ?
    C55 C54 C53 . . 118.0(11) ?
    C55 C54 H54 . . 121.0 ?
    C53 C54 H54 . . 121.0 ?
    C54 C55 C56 . . 121.7(12) ?
    C54 C55 H55 . . 119.2 ?
    C56 C55 H55 . . 119.2 ?
    C51 C56 C55 . . 121.1(12) ?
    C51 C56 H56 . . 119.4 ?
    C55 C56 H56 . . 119.4 ?
    C62 C61 C65 . . 109.5(13) ?
    C62 C61 Fe2 . . 70.4(8) ?
    C65 C61 Fe2 . . 70.9(8) ?
    C62 C61 H61 . . 125.3 ?
    C65 C61 H61 . . 125.3 ?
    Fe2 C61 H61 . . 125.1 ?
    C61 C62 C63 . . 107.2(13) ?
    C61 C62 Fe2 . . 71.2(8) ?
    C63 C62 Fe2 . . 70.5(8) ?
    C61 C62 H62 . . 126.4 ?
    C63 C62 H62 . . 126.4 ?
    Fe2 C62 H62 . . 123.5 ?
    C64 C63 C62 . . 108.3(13) ?
    C64 C63 Fe2 . . 70.5(9) ?
    C62 C63 Fe2 . . 69.8(8) ?
    C64 C63 H63 . . 125.8 ?
    C62 C63 H63 . . 125.8 ?
    Fe2 C63 H63 . . 125.4 ?
    C63 C64 C65 . . 109.0(13) ?
    C63 C64 Fe2 . . 71.2(8) ?
    C65 C64 Fe2 . . 71.2(8) ?
    C63 C64 H64 . . 125.5 ?
    C65 C64 H64 . . 125.5 ?
    Fe2 C64 H64 . . 123.7 ?
    C61 C65 C64 . . 106.0(13) ?
    C61 C65 Fe2 . . 69.9(8) ?
    C64 C65 Fe2 . . 69.4(7) ?
    C61 C65 H65 . . 127.0 ?
    C64 C65 H65 . . 127.0 ?
    Fe2 C65 H65 . . 125.3 ?
    Cl32 Fe3 Cl34 . . 109.5(2) ?
    Cl32 Fe3 Cl31 . . 110.40(17) ?
    Cl34 Fe3 Cl31 . . 111.66(18) ?
    Cl32 Fe3 Cl33 . . 107.7(2) ?
    Cl34 Fe3 Cl33 . . 111.25(19) ?
    Cl31 Fe3 Cl33 . . 106.17(17) ?
    Cl52 C5 Cl53 . . 112.4(10) ?
    Cl52 C5 Cl51 . . 112.0(10) ?
    Cl53 C5 Cl51 . . 109.1(9) ?
    Cl52 C5 H5 . . 107.7 ?
    Cl53 C5 H5 . . 107.7 ?
    Cl51 C5 H5 . . 107.7 ?
loop_
    _geom_torsion_atom_site_label_1
    _geom_torsion_atom_site_label_2
    _geom_torsion_atom_site_label_3
    _geom_torsion_atom_site_label_4
    _geom_torsion_site_symmetry_1
    _geom_torsion_site_symmetry_2
    _geom_torsion_site_symmetry_3
    _geom_torsion_site_symmetry_4
    _geom_torsion
    _geom_torsion_publ_flag
    P2 B1 P1 C31 . . . . 60.2(11) ?
    P2 B1 P1 C21 . . . . -57.0(11) ?
    P2 B1 P1 Fe1 . . . . 179.2(8) ?
    C1 Fe1 P1 C31 . . . . 78.3(6) ?
    C2 Fe1 P1 C31 . . . . 171.0(6) ?
    C13 Fe1 P1 C31 . . . . -26.6(6) ?
    C15 Fe1 P1 C31 . . . . -78.1(11) ?
    C14 Fe1 P1 C31 . . . . -12.9(8) ?
    C12 Fe1 P1 C31 . . . . -65.3(6) ?
    C11 Fe1 P1 C31 . . . . -95.5(6) ?
    C1 Fe1 P1 C21 . . . . -166.2(6) ?
    C2 Fe1 P1 C21 . . . . -73.5(6) ?
    C13 Fe1 P1 C21 . . . . 88.9(6) ?
    C15 Fe1 P1 C21 . . . . 37.4(11) ?
    C14 Fe1 P1 C21 . . . . 102.6(7) ?
    C12 Fe1 P1 C21 . . . . 50.2(6) ?
    C11 Fe1 P1 C21 . . . . 20.0(6) ?
    C1 Fe1 P1 B1 . . . . -41.6(7) ?
    C2 Fe1 P1 B1 . . . . 51.0(7) ?
    C13 Fe1 P1 B1 . . . . -146.6(7) ?
    C15 Fe1 P1 B1 . . . . 161.9(11) ?
    C14 Fe1 P1 B1 . . . . -132.9(8) ?
    C12 Fe1 P1 B1 . . . . 174.7(7) ?
    C11 Fe1 P1 B1 . . . . 144.5(7) ?
    P1 B1 P2 C41 . . . . 59.4(11) ?
    P1 B1 P2 C51 . . . . -57.8(11) ?
    P1 B1 P2 Fe2 . . . . 178.2(8) ?
    C3 Fe2 P2 C41 . . . . 171.4(6) ?
    C4 Fe2 P2 C41 . . . . 77.1(6) ?
    C62 Fe2 P2 C41 . . . . -23.9(6) ?
    C64 Fe2 P2 C41 . . . . -84.8(10) ?
    C63 Fe2 P2 C41 . . . . -12.9(8) ?
    C61 Fe2 P2 C41 . . . . -60.5(7) ?
    C65 Fe2 P2 C41 . . . . -92.7(6) ?
    C3 Fe2 P2 C51 . . . . -72.5(6) ?
    C4 Fe2 P2 C51 . . . . -166.8(5) ?
    C62 Fe2 P2 C51 . . . . 92.2(5) ?
    C64 Fe2 P2 C51 . . . . 31.4(10) ?
    C63 Fe2 P2 C51 . . . . 103.2(8) ?
    C61 Fe2 P2 C51 . . . . 55.6(7) ?
    C65 Fe2 P2 C51 . . . . 23.4(6) ?
    C3 Fe2 P2 B1 . . . . 50.6(7) ?
    C4 Fe2 P2 B1 . . . . -43.7(6) ?
    C62 Fe2 P2 B1 . . . . -144.6(6) ?
    C64 Fe2 P2 B1 . . . . 154.5(10) ?
    C63 Fe2 P2 B1 . . . . -133.7(8) ?
    C61 Fe2 P2 B1 . . . . 178.7(7) ?
    C65 Fe2 P2 B1 . . . . 146.5(7) ?
    C1 Fe1 C11 C12 . . . . -113.7(12) ?
    C2 Fe1 C11 C12 . . . . 145.6(8) ?
    C13 Fe1 C11 C12 . . . . -36.8(8) ?
    C15 Fe1 C11 C12 . . . . -116.1(12) ?
    C14 Fe1 C11 C12 . . . . -79.4(9) ?
    P1 Fe1 C11 C12 . . . . 52.7(9) ?
    C1 Fe1 C11 C15 . . . . 2.4(15) ?
    C2 Fe1 C11 C15 . . . . -98.3(8) ?
    C13 Fe1 C11 C15 . . . . 79.2(8) ?
    C14 Fe1 C11 C15 . . . . 36.6(8) ?
    C12 Fe1 C11 C15 . . . . 116.1(12) ?
    P1 Fe1 C11 C15 . . . . 168.8(7) ?
    C15 C11 C12 C13 . . . . -2.4(15) ?
    Fe1 C11 C12 C13 . . . . 58.3(9) ?
    C15 C11 C12 Fe1 . . . . -60.7(9) ?
    C1 Fe1 C12 C11 . . . . 134.9(10) ?
    C2 Fe1 C12 C11 . . . . -42.7(10) ?
    C13 Fe1 C12 C11 . . . . 120.4(11) ?
    C15 Fe1 C12 C11 . . . . 39.9(8) ?
    C14 Fe1 C12 C11 . . . . 82.5(9) ?
    P1 Fe1 C12 C11 . . . . -134.2(8) ?
    C1 Fe1 C12 C13 . . . . 14.5(12) ?
    C2 Fe1 C12 C13 . . . . -163.2(8) ?
    C15 Fe1 C12 C13 . . . . -80.5(8) ?
    C14 Fe1 C12 C13 . . . . -37.9(8) ?
    C11 Fe1 C12 C13 . . . . -120.4(11) ?
    P1 Fe1 C12 C13 . . . . 105.4(7) ?
    C11 C12 C13 C14 . . . . 3.4(16) ?
    Fe1 C12 C13 C14 . . . . 62.7(10) ?
    C11 C12 C13 Fe1 . . . . -59.3(10) ?
    C1 Fe1 C13 C14 . . . . 71.5(10) ?
    C2 Fe1 C13 C14 . . . . -74.1(17) ?
    C15 Fe1 C13 C14 . . . . -36.4(9) ?
    C12 Fe1 C13 C14 . . . . -117.3(12) ?
    C11 Fe1 C13 C14 . . . . -81.0(9) ?
    P1 Fe1 C13 C14 . . . . 165.0(8) ?
    C1 Fe1 C13 C12 . . . . -171.2(8) ?
    C2 Fe1 C13 C12 . . . . 43.2(17) ?
    C15 Fe1 C13 C12 . . . . 81.0(8) ?
    C14 Fe1 C13 C12 . . . . 117.3(12) ?
    C11 Fe1 C13 C12 . . . . 36.3(8) ?
    P1 Fe1 C13 C12 . . . . -77.7(7) ?
    C12 C13 C14 C15 . . . . -2.9(17) ?
    Fe1 C13 C14 C15 . . . . 59.5(10) ?
    C12 C13 C14 Fe1 . . . . -62.4(10) ?
    C1 Fe1 C14 C15 . . . . 126.5(9) ?
    C2 Fe1 C14 C15 . . . . 32.9(12) ?
    C13 Fe1 C14 C15 . . . . -120.1(13) ?
    C12 Fe1 C14 C15 . . . . -81.5(9) ?
    C11 Fe1 C14 C15 . . . . -38.5(8) ?
    P1 Fe1 C14 C15 . . . . -141.9(7) ?
    C1 Fe1 C14 C13 . . . . -113.4(9) ?
    C2 Fe1 C14 C13 . . . . 153.0(9) ?
    C15 Fe1 C14 C13 . . . . 120.1(13) ?
    C12 Fe1 C14 C13 . . . . 38.6(9) ?
    C11 Fe1 C14 C13 . . . . 81.5(9) ?
    P1 Fe1 C14 C13 . . . . -21.9(12) ?
    C13 C14 C15 C11 . . . . 1.4(16) ?
    Fe1 C14 C15 C11 . . . . 60.1(9) ?
    C13 C14 C15 Fe1 . . . . -58.7(10) ?
    C12 C11 C15 C14 . . . . 0.7(15) ?
    Fe1 C11 C15 C14 . . . . -60.7(10) ?
    C12 C11 C15 Fe1 . . . . 61.4(9) ?
    C1 Fe1 C15 C14 . . . . -60.1(9) ?
    C2 Fe1 C15 C14 . . . . -155.9(8) ?
    C13 Fe1 C15 C14 . . . . 36.7(8) ?
    C12 Fe1 C15 C14 . . . . 80.4(9) ?
    C11 Fe1 C15 C14 . . . . 118.8(11) ?
    P1 Fe1 C15 C14 . . . . 94.4(12) ?
    C1 Fe1 C15 C11 . . . . -178.8(7) ?
    C2 Fe1 C15 C11 . . . . 85.3(8) ?
    C13 Fe1 C15 C11 . . . . -82.1(8) ?
    C14 Fe1 C15 C11 . . . . -118.8(11) ?
    C12 Fe1 C15 C11 . . . . -38.4(7) ?
    P1 Fe1 C15 C11 . . . . -24.4(14) ?
    C31 P1 C21 C22 . . . . 145.8(11) ?
    B1 P1 C21 C22 . . . . -94.3(12) ?
    Fe1 P1 C21 C22 . . . . 28.2(12) ?
    C31 P1 C21 C26 . . . . -39.0(10) ?
    B1 P1 C21 C26 . . . . 80.9(11) ?
    Fe1 P1 C21 C26 . . . . -156.6(8) ?
    C26 C21 C22 C23 . . . . 0.2(19) ?
    P1 C21 C22 C23 . . . . 175.6(11) ?
    C21 C22 C23 C24 . . . . 2(2) ?
    C22 C23 C24 C25 . . . . -2(2) ?
    C23 C24 C25 C26 . . . . 0(2) ?
    C24 C25 C26 C21 . . . . 2(2) ?
    C22 C21 C26 C25 . . . . -1.8(18) ?
    P1 C21 C26 C25 . . . . -177.2(10) ?
    C21 P1 C31 C32 . . . . -26.4(11) ?
    B1 P1 C31 C32 . . . . -147.9(10) ?
    Fe1 P1 C31 C32 . . . . 92.8(10) ?
    C21 P1 C31 C36 . . . . 157.2(10) ?
    B1 P1 C31 C36 . . . . 35.8(11) ?
    Fe1 P1 C31 C36 . . . . -83.5(9) ?
    C36 C31 C32 C33 . . . . -3.8(17) ?
    P1 C31 C32 C33 . . . . 179.8(10) ?
    C31 C32 C33 C34 . . . . 3(2) ?
    C32 C33 C34 C35 . . . . -1(2) ?
    C33 C34 C35 C36 . . . . 0(2) ?
    C34 C35 C36 C31 . . . . -1(2) ?
    C32 C31 C36 C35 . . . . 3.1(17) ?
    P1 C31 C36 C35 . . . . 179.8(10) ?
    C51 P2 C41 C46 . . . . -28.6(13) ?
    B1 P2 C41 C46 . . . . -149.3(12) ?
    Fe2 P2 C41 C46 . . . . 92.1(12) ?
    C51 P2 C41 C42 . . . . 151.7(11) ?
    B1 P2 C41 C42 . . . . 31.0(12) ?
    Fe2 P2 C41 C42 . . . . -87.6(10) ?
    C46 C41 C42 C43 . . . . 0.4(19) ?
    P2 C41 C42 C43 . . . . -179.9(10) ?
    C41 C42 C43 C44 . . . . 1(2) ?
    C42 C43 C44 C45 . . . . -2(2) ?
    C43 C44 C45 C46 . . . . 1(2) ?
    C44 C45 C46 C41 . . . . 0(2) ?
    C42 C41 C46 C45 . . . . -1(2) ?
    P2 C41 C46 C45 . . . . 179.5(11) ?
    C41 P2 C51 C56 . . . . 147.2(11) ?
    B1 P2 C51 C56 . . . . -92.0(11) ?
    Fe2 P2 C51 C56 . . . . 29.3(11) ?
    C41 P2 C51 C52 . . . . -35.5(11) ?
    B1 P2 C51 C52 . . . . 85.3(11) ?
    Fe2 P2 C51 C52 . . . . -153.4(9) ?
    C56 C51 C52 C53 . . . . -0.2(19) ?
    P2 C51 C52 C53 . . . . -177.7(11) ?
    C51 C52 C53 C54 . . . . 1(2) ?
    C52 C53 C54 C55 . . . . 0(2) ?
    C53 C54 C55 C56 . . . . -1(2) ?
    C52 C51 C56 C55 . . . . -0.8(18) ?
    P2 C51 C56 C55 . . . . 176.6(10) ?
    C54 C55 C56 C51 . . . . 1(2) ?
    C3 Fe2 C61 C62 . . . . -155.8(9) ?
    C4 Fe2 C61 C62 . . . . 19.0(13) ?
    C64 Fe2 C61 C62 . . . . -81.4(9) ?
    C63 Fe2 C61 C62 . . . . -39.0(9) ?
    C65 Fe2 C61 C62 . . . . -119.9(13) ?
    P2 Fe2 C61 C62 . . . . 110.4(8) ?
    C3 Fe2 C61 C65 . . . . -35.9(12) ?
    C4 Fe2 C61 C65 . . . . 138.9(10) ?
    C62 Fe2 C61 C65 . . . . 119.9(13) ?
    C64 Fe2 C61 C65 . . . . 38.5(9) ?
    C63 Fe2 C61 C65 . . . . 80.9(10) ?
    P2 Fe2 C61 C65 . . . . -129.7(9) ?
    C65 C61 C62 C63 . . . . 1.4(16) ?
    Fe2 C61 C62 C63 . . . . 61.7(9) ?
    C65 C61 C62 Fe2 . . . . -60.4(10) ?
    C3 Fe2 C62 C61 . . . . 60.8(17) ?
    C4 Fe2 C62 C61 . . . . -167.1(9) ?
    C64 Fe2 C62 C61 . . . . 80.3(9) ?
    C63 Fe2 C62 C61 . . . . 116.8(12) ?
    C65 Fe2 C62 C61 . . . . 37.0(9) ?
    P2 Fe2 C62 C61 . . . . -73.9(9) ?
    C3 Fe2 C62 C63 . . . . -56.0(17) ?
    C4 Fe2 C62 C63 . . . . 76.1(9) ?
    C64 Fe2 C62 C63 . . . . -36.5(8) ?
    C61 Fe2 C62 C63 . . . . -116.8(12) ?
    C65 Fe2 C62 C63 . . . . -79.8(9) ?
    P2 Fe2 C62 C63 . . . . 169.3(8) ?
    C61 C62 C63 C64 . . . . -1.9(16) ?
    Fe2 C62 C63 C64 . . . . 60.3(10) ?
    C61 C62 C63 Fe2 . . . . -62.2(9) ?
    C3 Fe2 C63 C64 . . . . 38.8(11) ?
    C4 Fe2 C63 C64 . . . . 133.6(9) ?
    C62 Fe2 C63 C64 . . . . -119.0(12) ?
    C61 Fe2 C63 C64 . . . . -81.3(9) ?
    C65 Fe2 C63 C64 . . . . -37.8(8) ?
    P2 Fe2 C63 C64 . . . . -135.9(8) ?
    C3 Fe2 C63 C62 . . . . 157.8(8) ?
    C4 Fe2 C63 C62 . . . . -107.3(8) ?
    C64 Fe2 C63 C62 . . . . 119.0(12) ?
    C61 Fe2 C63 C62 . . . . 37.8(8) ?
    C65 Fe2 C63 C62 . . . . 81.2(8) ?
    P2 Fe2 C63 C62 . . . . -16.9(12) ?
    C62 C63 C64 C65 . . . . 1.7(16) ?
    Fe2 C63 C64 C65 . . . . 61.5(10) ?
    C62 C63 C64 Fe2 . . . . -59.8(10) ?
    C3 Fe2 C64 C63 . . . . -149.3(9) ?
    C4 Fe2 C64 C63 . . . . -52.9(10) ?
    C62 Fe2 C64 C63 . . . . 37.8(8) ?
    C61 Fe2 C64 C63 . . . . 80.2(10) ?
    C65 Fe2 C64 C63 . . . . 118.6(13) ?
    P2 Fe2 C64 C63 . . . . 107.0(11) ?
    C3 Fe2 C64 C65 . . . . 92.1(9) ?
    C4 Fe2 C64 C65 . . . . -171.4(8) ?
    C62 Fe2 C64 C65 . . . . -80.8(9) ?
    C63 Fe2 C64 C65 . . . . -118.6(13) ?
    C61 Fe2 C64 C65 . . . . -38.4(9) ?
    P2 Fe2 C64 C65 . . . . -11.5(15) ?
    C62 C61 C65 C64 . . . . -0.3(15) ?
    Fe2 C61 C65 C64 . . . . -60.3(9) ?
    C62 C61 C65 Fe2 . . . . 60.0(10) ?
    C63 C64 C65 C61 . . . . -0.9(15) ?
    Fe2 C64 C65 C61 . . . . 60.6(9) ?
    C63 C64 C65 Fe2 . . . . -61.5(10) ?
    C3 Fe2 C65 C61 . . . . 152.4(10) ?
    C4 Fe2 C65 C61 . . . . -99.4(15) ?
    C62 Fe2 C65 C61 . . . . -36.2(9) ?
    C64 Fe2 C65 C61 . . . . -116.9(13) ?
    C63 Fe2 C65 C61 . . . . -80.1(10) ?
    P2 Fe2 C65 C61 . . . . 57.4(10) ?
    C3 Fe2 C65 C64 . . . . -90.7(9) ?
    C4 Fe2 C65 C64 . . . . 17.5(17) ?
    C62 Fe2 C65 C64 . . . . 80.7(9) ?
    C63 Fe2 C65 C64 . . . . 36.8(9) ?
    C61 Fe2 C65 C64 . . . . 116.9(13) ?
    P2 Fe2 C65 C64 . . . . 174.3(7) ?
data_global
_journal_date_recd_electronic     2008-05-09
_journal_date_accepted     2008-05-16
_journal_name_full     'Acta Crystallographica, Section E'
_journal_year     2008
_journal_volume     64
_journal_issue      6
_journal_page_first     m835
_journal_page_last     m835
_journal_paper_category     QM
_journal_coeditor_code     BQ2081
_publ_contact_author
;
      Dr. Michael Bolte
      Institut f\"ur Anorganische Chemie
      J. W. Goethe-Universit\"at
      Max-von-Laue-Str. 7
      60438 Frankfurt/Main
      Germany
;
_publ_contact_author_email     bolte@chemie.uni-frankfurt.de
_publ_contact_author_fax     '49 69 798 29239'
_publ_contact_author_phone     '49 69 798 29136'
_publ_section_title
;\
\m-Bis(diphenylphosphanyl)borato-\k^2^<i>P</i>:<i>P</i>'-bis[dicarbonyl(\h^5^-\
cyclopentadienyl)iron(II)] tetrachloridoferrate(III) chloroform solvate
;
loop_
    _publ_author_name
    _publ_author_address
    'Dornhaus, Franz'
;     Institut f\"ur Anorganische Chemie
      J. W. Goethe-Universit\"at Frankfurt
      Max-von-Laue-Strasse 7
      60438 Frankfurt/Main
      Germany
;
    'Lerner, Hans-Wolfram'
;     Institut f\"ur Anorganische Chemie
      J. W. Goethe-Universit\"at Frankfurt
      Max-von-Laue-Strasse 7
      60438 Frankfurt/Main
      Germany
;
    'Bolte, Michael'
;     Institut f\"ur Anorganische Chemie
      J. W. Goethe-Universit\"at Frankfurt
      Max-von-Laue-Strasse 7
      60438 Frankfurt/Main
      Germany
;
