# Supplementary material for: μ-Bis(diphenyl­phosphan­yl)borato-κ2 P:P′-bis­[dicarbon­yl(η5-cyclo­penta­dien­yl)iron(II)] tetrachloridoferrate(III) chloro­form solvate
Source: Acta Crystallogr Sect E Struct Rep Online. 2008 May 21;64(Pt 6):m835. doi: 10.1107/S1600536808014931 (PMC2961392; doi:10.1107/S1600536808014931)
Supplement: Supplementary file 2 [file e-64-0m835-Isup2.hkl]

# 
# h,k,l, Fc-squared, Fo-squared, sigma(Fo-squared) and status flag 
# 
data_I
_shelx_title ' wa619 in P2(1)/n' 
_shelx_refln_list_code          4 
_shelx_F_calc_maximum      382.72 
_exptl_crystal_F_000      2124.00 
_reflns_d_resolution_high  0.8170 
 
loop_ 
 _symmetry_equiv_pos_as_xyz 
 'x, y, z' 
 '-x+1/2, y+1/2, -z+1/2' 
 '-x, -y, -z' 
 'x-1/2, -y-1/2, z-1/2' 
 
_cell_length_a    16.0627 
_cell_length_b    17.8223 
_cell_length_c    17.2050 
_cell_angle_alpha  90.000 
_cell_angle_beta  113.296 
_cell_angle_gamma  90.000 
 
_shelx_F_squared_multiplier     1.000 
 
loop_ 
 _refln_index_h 
 _refln_index_k 
 _refln_index_l 
 _refln_F_squared_calc 
 _refln_F_squared_meas 
 _refln_F_squared_sigma 
 _refln_observed_status 
   4   0   0    15375.21    14856.06   1683.09 o 
   6   0   0    10323.71     8346.54   1155.66 o 
   8   0   0    14869.41    13952.05   1211.92 o 
  10   0   0    24518.72    26262.93   1215.82 o 
  12   0   0      513.14      821.42    947.54 o 
  14   0   0     2446.28     2646.96    913.66 o 
  16   0   0     6146.72     6413.61    927.17 o 
   3   1   0      798.01      938.61   1340.99 o 
   4   1   0    27656.01    27342.86   1296.78 o 
   5   1   0      198.88      884.29   1105.01 o 
   6   1   0     1508.10     1348.69    918.38 o 
   7   1   0     6117.24     5897.74    754.06 o 
   8   1   0     1159.30      784.11    691.02 o 
   9   1   0      156.85      411.97    682.54 o 
  10   1   0      467.18     1976.63    716.89 o 
  11   1   0      365.73     1551.26    768.19 o 
  12   1   0     7587.41     8172.46    776.66 o 
  13   1   0      261.52      438.54    649.55 o 
  14   1   0     3243.48     3051.51    604.62 o 
  15   1   0     1910.60     1613.03    641.32 o 
  16   1   0      760.94       -6.44    608.39 o 
  17   1   0        0.31     -100.49    606.18 o 
   2   2   0     1957.69     1729.64   1658.16 o 
   3   2   0     5345.27     5349.33   1411.26 o 
   4   2   0      110.57      992.46   1435.68 o 
   5   2   0     9882.58     9266.74   1083.42 o 
   6   2   0     3059.81     2168.64    955.60 o 
   7   2   0       18.74      740.72    835.18 o 
   8   2   0     7546.08     7554.42    740.65 o 
   9   2   0      924.39     1436.67    639.50 o 
  10   2   0        3.54      408.34    692.76 o 
  11   2   0     3290.57     4281.88    772.73 o 
  12   2   0     1151.98     1342.74    659.33 o 
  13   2   0       27.64      616.85    712.45 o 
  14   2   0      767.70      741.15    667.58 o 
  15   2   0      144.40     -219.64    667.49 o 
  16   2   0       42.29       92.90    625.75 o 
  17   2   0      253.82      587.24    625.52 o 
   1   3   0     6608.57     5068.34   1110.45 o 
   2   3   0     8717.34     8838.10   1163.53 o 
   3   3   0    37934.84    37271.66   1445.05 o 
   4   3   0     5397.93     4748.45   1309.02 o 
   5   3   0    44594.91    44835.12   1292.69 o 
   6   3   0     4721.91     3580.60   1007.29 o 
   7   3   0     1210.89     2197.91    828.08 o 
   8   3   0       92.36       13.27    725.04 o 
   9   3   0       51.99      602.48    697.34 o 
  10   3   0       88.18      573.32    714.68 o 
  11   3   0      330.79     1317.31    711.53 o 
  12   3   0     1207.83     1490.41    657.76 o 
  13   3   0      365.85     1264.43    666.49 o 
  14   3   0        5.98      612.38    653.48 o 
  15   3   0        0.29       83.32    654.35 o 
  16   3   0      485.79      267.11    603.25 o 
  17   3   0      174.63      670.33    671.36 o 
   0   4   0       85.75       58.63   1227.81 o 
   1   4   0    10769.21    11241.60   1004.61 o 
   2   4   0       84.27      751.09   1204.52 o 
   3   4   0      839.24     1533.80   1314.47 o 
   4   4   0     1435.94     1160.19   1222.66 o 
   5   4   0     5751.26     4835.91   1105.69 o 
   6   4   0     2393.04     2808.27    823.22 o 
   7   4   0     6072.99     5141.09    854.01 o 
   8   4   0     6122.15     5302.37    800.72 o 
   9   4   0     4994.15     4559.02    855.97 o 
  10   4   0     1913.48     1986.80    783.33 o 
  11   4   0      256.52      404.32    797.01 o 
  12   4   0      803.04      979.89    698.68 o 
  13   4   0     1858.35     1377.13    620.27 o 
  14   4   0       70.75      817.82    614.42 o 
  15   4   0     2765.51     2639.37    707.48 o 
  16   4   0      187.49     -323.42    642.46 o 
  17   4   0      386.82      310.06    611.16 o 
   1   5   0      766.38      978.35   1094.78 o 
   2   5   0      321.82      684.90   1067.96 o 
   3   5   0     2769.49     1728.40   1050.82 o 
   4   5   0    11351.39    10898.51   1114.96 o 
   5   5   0     4940.24     6414.61   1005.28 o 
   6   5   0     1330.34     2255.13   1026.08 o 
   7   5   0    35333.54    34783.12   1095.12 o 
   8   5   0     3441.04     4175.46    876.72 o 
   9   5   0    20586.79    21069.66    840.41 o 
  10   5   0      931.36      860.15    780.58 o 
  11   5   0      339.79     1206.05    825.39 o 
  12   5   0      413.96     1100.82    716.68 o 
  13   5   0     4747.45     5077.31    678.83 o 
  14   5   0      164.70     -292.94    590.60 o 
  15   5   0      140.08      246.07    571.94 o 
  16   5   0       55.44      369.45    729.41 o 
  17   5   0       11.83      153.48    735.59 o 
   0   6   0     7611.19     7241.82   1523.15 o 
   1   6   0     5626.19     3378.87    971.15 o 
   2   6   0     5088.94     3671.79   1035.68 o 
   3   6   0     1444.84     1462.52    846.95 o 
   4   6   0     1639.69     2129.06    987.06 o 
   5   6   0      927.60     1306.16    762.09 o 
   6   6   0     3494.18     2868.43    890.69 o 
   7   6   0      846.37     1453.14    880.44 o 
   8   6   0     4099.22     4218.40    808.60 o 
   9   6   0     7732.04     7930.87   1025.45 o 
  10   6   0      523.47     2060.45    854.62 o 
  11   6   0     1929.81     1682.70    569.68 o 
  12   6   0      839.72     1632.93    692.80 o 
  13   6   0     2374.51     1541.23    649.97 o 
  14   6   0      359.66      542.24    724.57 o 
  15   6   0     4829.06     4462.42    663.38 o 
  16   6   0      259.04      308.18    539.18 o 
  17   6   0       46.30      398.30    558.92 o 
   1   7   0     2800.55     2589.60    830.78 o 
   2   7   0        4.25      -19.59    755.27 o 
   3   7   0     2041.42     2059.63    744.11 o 
   4   7   0    16940.36    16314.53    801.72 o 
   5   7   0     2019.91     1907.96    772.99 o 
   6   7   0    12943.83    12094.65    793.10 o 
   7   7   0      639.87     1691.68    779.25 o 
   8   7   0     2641.34     3520.31    812.61 o 
   9   7   0      678.20     1519.81    902.37 o 
  10   7   0     4314.85     5135.85   1209.19 o 
  11   7   0        2.43      526.84    707.96 o 
  12   7   0       25.40     1013.26    802.98 o 
  13   7   0     1634.84     1926.93    553.55 o 
  14   7   0     2084.63     2366.38    705.76 o 
  15   7   0     1780.39     1688.93    737.52 o 
  16   7   0       60.07     -437.39    666.01 o 
   0   8   0    13159.08    15413.48   1190.32 o 
   1   8   0     8775.83     8893.60    683.34 o 
   2   8   0     3001.47     2931.53    699.46 o 
   3   8   0    12521.22    13614.88    834.10 o 
   4   8   0    13743.61    13063.35    766.93 o 
   5   8   0       51.50     1328.52    733.50 o 
   6   8   0      715.06      312.16    785.55 o 
   7   8   0     5815.35     5894.33    801.76 o 
   8   8   0     4124.60     4681.05    764.03 o 
   9   8   0      321.98     1012.36    728.67 o 
  10   8   0     3876.34     4385.92    934.26 o 
  11   8   0     3963.76     4560.37    588.67 o 
  12   8   0     2536.27     2609.78    615.62 o 
  13   8   0        1.68      156.79    552.80 o 
  14   8   0        1.20      887.12    628.57 o 
  15   8   0      453.88      126.53    628.93 o 
  16   8   0      307.24     -241.15    561.62 o 
   1   9   0       29.26      400.90    644.15 o 
   2   9   0      957.69     1354.07    637.79 o 
   3   9   0      367.80     1022.09    785.38 o 
   4   9   0     6876.14     6653.12    730.01 o 
   5   9   0     3987.42     4252.02    623.65 o 
   6   9   0     1886.29     2359.55    707.72 o 
   7   9   0      951.43     1743.93    686.80 o 
   8   9   0     1175.98     2013.64    720.81 o 
   9   9   0      610.42      923.41    698.13 o 
  10   9   0       37.42      221.66    565.19 o 
  11   9   0      253.61      954.05    569.63 o 
  12   9   0      281.14      446.50    680.93 o 
  13   9   0        0.11      694.32    684.11 o 
  14   9   0     1858.21     1043.93    670.40 o 
  15   9   0       65.90     1003.93    511.89 o 
  16   9   0      352.16      328.93    555.19 o 
   0  10   0    70436.33    72745.77    945.44 o 
   1  10   0       36.16      110.26    551.94 o 
   2  10   0    15414.65    15876.91    651.20 o 
   3  10   0     1164.56     2061.03    661.67 o 
   4  10   0     3614.43     3080.49    662.49 o 
   5  10   0      369.56      366.36    728.59 o 
   6  10   0      104.71      536.52    710.99 o 
   7  10   0       82.03       86.89    776.24 o 
   8  10   0     1987.73     2027.77    674.34 o 
   9  10   0        7.53     1852.54    914.32 o 
  10  10   0     4283.45     4545.01    659.12 o 
  11  10   0       11.74     -101.21    568.18 o 
  12  10   0      335.58      700.65    537.40 o 
  13  10   0     1460.63     1663.88    600.68 o 
  14  10   0     2447.02     1757.28    561.53 o 
  15  10   0      193.24     -556.25    556.25 o 
   1  11   0      399.99      496.30    642.53 o 
   2  11   0      969.10     1049.99    545.28 o 
   3  11   0      444.09      483.44    600.64 o 
   4  11   0     8581.55     8701.97    645.03 o 
   5  11   0      197.18      289.60    585.15 o 
   6  11   0     1704.71     2112.95    612.46 o 
   7  11   0     4120.77     4048.46    677.93 o 
   8  11   0     3903.13     4155.51    642.25 o 
   9  11   0      302.58      617.00    617.75 o 
  10  11   0      699.47      301.03    704.49 o 
  11  11   0      174.47     -571.47    578.85 o 
  12  11   0     5772.62     5594.60    569.96 o 
  13  11   0       96.10      400.93    582.80 o 
  14  11   0     1229.47     1575.07    540.46 o 
  15  11   0       80.49      121.89    495.98 o 
   0  12   0    27467.09    28741.96   1723.80 o 
   1  12   0        1.10      107.56    687.22 o 
   2  12   0    12582.16    12577.81    637.14 o 
   3  12   0     4122.23     3879.55    516.35 o 
   4  12   0     3175.36     3867.88    593.89 o 
   5  12   0      806.81     1990.57    630.18 o 
   6  12   0     3435.89     3177.63    670.94 o 
   7  12   0     1039.66     1579.54    618.75 o 
   8  12   0      794.14     1868.63    652.95 o 
   9  12   0       65.12     -364.35    592.96 o 
  10  12   0      633.97     1304.86    662.55 o 
  11  12   0     2706.53     2864.85    606.83 o 
  12  12   0       54.37      241.35    600.37 o 
  13  12   0      484.75      440.09    537.53 o 
  14  12   0     3311.63     2570.69    559.46 o 
   1  13   0      425.88      600.72    557.10 o 
   2  13   0     3196.44     3173.94    568.84 o 
   3  13   0     1869.07     2223.75    597.06 o 
   4  13   0      996.35     1277.14    576.73 o 
   5  13   0     7272.15     8079.73    625.05 o 
   6  13   0       68.13      871.43    570.51 o 
   7  13   0      737.83      861.90    624.95 o 
   8  13   0      787.61     1245.46    517.47 o 
   9  13   0      238.34      227.76    553.77 o 
  10  13   0      125.82      862.54    744.63 o 
  11  13   0      607.20      972.61    642.52 o 
  12  13   0     1167.96      766.31    598.35 o 
  13  13   0       74.43      411.30    506.02 o 
  14  13   0       21.54      241.91    482.45 o 
   0  14   0    10988.98    12300.61   1481.03 o 
   1  14   0    28031.21    27010.89    778.06 o 
   2  14   0      577.52      710.77    523.88 o 
   3  14   0      850.25     1052.64    618.54 o 
   4  14   0      245.39     1250.34    538.77 o 
   5  14   0     2875.47     2770.86    559.70 o 
   6  14   0       40.72      326.91    614.23 o 
   7  14   0      175.01      555.23    535.94 o 
   8  14   0      364.07      714.96    550.67 o 
   9  14   0     3377.30     2787.54    653.31 o 
  10  14   0      508.93     1432.39    552.77 o 
  11  14   0        0.97      576.28    618.84 o 
  12  14   0      253.90     1212.58    552.62 o 
  13  14   0       29.51     1268.99    530.70 o 
   1  15   0       86.11      226.06    508.17 o 
   2  15   0     1685.85     2424.93    526.76 o 
   3  15   0     1260.84     1790.85    553.02 o 
   4  15   0      528.72      883.06    537.25 o 
   5  15   0      433.26      512.64    549.99 o 
   6  15   0     1573.62     1623.56    529.78 o 
   7  15   0     1313.13     2174.50    570.03 o 
   8  15   0     2014.13     1430.08    539.41 o 
   9  15   0      177.56     -555.63    555.63 o 
  10  15   0      319.27      101.40    550.71 o 
  11  15   0      300.16       94.42    567.10 o 
  12  15   0      382.59      189.44    556.70 o 
   0  16   0     6057.49     6638.69    661.54 o 
   1  16   0     3532.58     2711.73    570.42 o 
   2  16   0      266.74     1435.59    572.37 o 
   3  16   0      425.60      603.07    511.26 o 
   4  16   0      243.67      174.42    523.73 o 
   5  16   0      919.83     1097.86    491.98 o 
   6  16   0     1028.21      593.03    552.71 o 
   7  16   0     1925.08     3039.98    640.44 o 
   8  16   0      199.14      629.54    482.61 o 
   9  16   0      755.46     1009.71    605.15 o 
  10  16   0        1.46      -43.68    481.82 o 
  11  16   0      171.88     -130.73    493.65 o 
  12  16   0      482.46      325.06    583.22 o 
   1  17   0     3297.95     3815.11    536.98 o 
   2  17   0     1285.66     1374.03    468.94 o 
   3  17   0      396.61      722.49    552.42 o 
   4  17   0     3218.78     2737.27    487.10 o 
   5  17   0      216.93      228.72    515.56 o 
   6  17   0      284.30     1504.83    499.72 o 
   7  17   0      907.43      738.21    505.08 o 
   8  17   0       96.36      956.51    537.93 o 
   9  17   0     1453.77     1447.27    487.31 o 
  10  17   0      100.01      755.12    499.14 o 
  11  17   0      409.72      796.84    698.34 o 
   0  18   0     4034.63     3612.74    753.55 o 
   1  18   0     3158.78     3678.12    511.19 o 
   2  18   0      179.67      561.61    501.77 o 
   3  18   0     1073.58      729.58    534.32 o 
   4  18   0      465.60      174.70    507.22 o 
   5  18   0       62.03      855.28    482.94 o 
   6  18   0      230.74      144.85    690.01 o 
   7  18   0      534.75      293.81    449.55 o 
   8  18   0      388.91     1107.11    509.17 o 
   9  18   0       60.04     -205.41    426.05 o 
   1  19   0      560.67     1263.67    407.46 o 
   2  19   0        0.59      153.52    506.04 o 
   3  19   0     1231.93     1377.63    454.67 o 
   4  19   0     1425.76     1113.85    473.39 o 
   5  19   0     1107.26     1161.99    499.41 o 
   6  19   0       64.30      449.15    409.85 o 
   7  19   0      169.31     1180.33    525.04 o 
   8  19   0      876.94     1151.49    534.17 o 
   0  20   0      923.45      411.26    814.56 o 
   1  20   0       67.90      271.75    456.65 o 
   2  20   0      266.81      591.61    446.81 o 
   3  20   0      335.84      776.28    421.36 o 
   4  20   0        2.29      500.05    510.50 o 
   5  20   0      586.28      818.70    456.29 o 
   6  20   0       61.04      193.12    549.67 o 
   1  21   0       52.37      381.66    414.45 o 
   2  21   0      119.40      761.63    454.89 o 
   3  21   0      255.73     1286.10    460.30 o 
   4  21   0      241.76      188.59    443.00 o 
 -17   0   1      128.66      694.98    808.34 o 
 -15   0   1     2970.27     3212.82   1073.04 o 
 -13   0   1      205.47      284.17   1045.34 o 
 -11   0   1     5676.93     6129.60   1118.51 o 
  -9   0   1     7499.99     7271.65    894.43 o 
  -7   0   1     6416.97     6154.31   1177.80 o 
  -5   0   1    11112.33    11464.53   1588.74 o 
  -3   0   1   135043.23   134725.83   3523.06 o 
   3   0   1    38313.33    40670.06   2069.98 o 
   5   0   1      696.89      655.60   1630.52 o 
   7   0   1    43966.06    44177.98   1456.98 o 
   9   0   1     6453.81     5515.66   1133.17 o 
  11   0   1     1406.31     1954.34   1236.68 o 
  13   0   1     1878.43     2295.81   1007.90 o 
  15   0   1      787.90      955.47    865.11 o 
  17   0   1      527.51      323.98    875.31 o 
 -18   1   1      762.74      600.76    624.97 o 
 -17   1   1        7.49      337.38    556.66 o 
 -16   1   1      515.24      143.72    612.22 o 
 -15   1   1      167.16      903.47    647.66 o 
 -14   1   1      247.50      202.42    679.60 o 
 -13   1   1     1051.72     1560.58    783.77 o 
 -12   1   1     3581.02     3984.75    786.15 o 
 -11   1   1      562.33      702.97    716.54 o 
 -10   1   1     3146.42     3996.00    734.16 o 
  -9   1   1        2.68      112.12    746.04 o 
  -8   1   1     1780.67     1600.39    772.92 o 
  -7   1   1    36162.24    35819.05    970.17 o 
  -6   1   1      685.75      668.64    982.24 o 
  -5   1   1      106.21      887.40   1160.52 o 
  -4   1   1     3655.83     3900.50   1169.02 o 
  -3   1   1    12762.77    11004.08   1459.19 o 
   2   1   1     1308.46     1034.32   2024.96 o 
   3   1   1    11830.13    11978.59   1373.23 o 
   4   1   1     2451.38     1903.60    981.29 o 
   5   1   1     9042.32     8244.24   1055.51 o 
   6   1   1      898.15     1605.63    826.51 o 
   7   1   1      269.75     1046.08    714.60 o 
   8   1   1      263.86      980.14    677.19 o 
   9   1   1      209.94      915.24    779.77 o 
  10   1   1      620.61     1050.95    718.40 o 
  11   1   1      172.40       -4.05    807.74 o 
  12   1   1       78.79     1129.89    747.65 o 
  13   1   1       33.16      803.60    678.38 o 
  14   1   1      265.86     -307.60    634.64 o 
  15   1   1     1360.30     1454.98    642.70 o 
  16   1   1       13.09      566.27    589.56 o 
  17   1   1        1.69      156.16    581.58 o 
 -18   2   1      238.56       96.00    671.06 o 
 -17   2   1       17.28      250.95    643.50 o 
 -16   2   1       11.51     -152.79    639.13 o 
 -15   2   1     1901.83     1818.95    611.26 o 
 -14   2   1        6.59      254.26    667.65 o 
 -13   2   1      235.84      227.28    593.39 o 
 -12   2   1     1082.09     1041.51    706.25 o 
 -11   2   1      299.38     1262.28    771.86 o 
 -10   2   1     1114.63     1454.10    659.72 o 
  -9   2   1      243.60      280.62    694.81 o 
  -8   2   1     7472.77     7316.78    785.02 o 
  -7   2   1     3552.00     3086.79    805.60 o 
  -6   2   1      448.17      747.02    944.72 o 
  -5   2   1     7188.75     6407.42   1183.21 o 
  -4   2   1     2073.59     2175.24   1289.26 o 
  -3   2   1     8403.98     8476.11   1387.19 o 
   2   2   1     9387.10     7620.65   1213.54 o 
   3   2   1     1173.29     1114.35   1447.70 o 
   4   2   1      109.69      960.43   1201.67 o 
   5   2   1    29450.69    26867.75   1101.28 o 
   6   2   1        8.80      559.94    765.09 o 
   7   2   1     1263.51     2145.07    833.58 o 
   8   2   1    10347.50    10580.41    707.70 o 
   9   2   1     3662.70     2548.31    631.58 o 
  10   2   1     5300.28     6759.63    748.06 o 
  11   2   1      219.88      -73.35    789.24 o 
  12   2   1      129.37     1095.69    756.05 o 
  13   2   1      916.89     1580.80    611.04 o 
  14   2   1     3999.84     4236.45    630.07 o 
  15   2   1     3289.25     3544.90    630.46 o 
  16   2   1     5722.14     5664.40    598.30 o 
  17   2   1      143.72      319.95    616.93 o 
 -18   3   1      678.92      724.15    599.51 o 
 -17   3   1       44.15      178.61    705.40 o 
 -16   3   1      383.22      284.74    677.97 o 
 -15   3   1     1478.49     1446.70    630.41 o 
 -14   3   1     1207.18     1880.42    652.51 o 
 -13   3   1     2950.95     3343.92    690.59 o 
 -12   3   1     8799.95     9572.47    722.22 o 
 -11   3   1     3878.97     3548.37    676.46 o 
 -10   3   1     1527.51     2209.03    732.06 o 
  -9   3   1    12440.38    11439.82    754.18 o 
  -8   3   1    59199.91    60181.41    953.43 o 
  -7   3   1     3755.90     3629.38    942.58 o 
  -6   3   1     1264.08      946.89   1114.27 o 
  -5   3   1       16.00      545.85   1303.76 o 
  -4   3   1     1828.03     1760.53   1626.26 o 
  -3   3   1       44.17     -110.31   1194.14 o 
  -2   3   1     1528.45     1169.13   1040.33 o 
  -1   3   1     4503.50     3513.34   1083.49 o 
   0   3   1    57260.91    53811.30   1937.75 o 
   1   3   1   146476.92   141686.16   5200.26 o 
   2   3   1   125857.83   117360.70   2848.39 o 
   3   3   1     2537.01     3130.96   1473.22 o 
   4   3   1     8012.32     7675.54   1236.84 o 
   5   3   1     2037.97     1190.84   1070.04 o 
   6   3   1     4674.41     4642.18    851.23 o 
   7   3   1    26311.15    24601.16    780.21 o 
   8   3   1     4915.65     5629.50    640.60 o 
   9   3   1      260.73      678.08    707.59 o 
  10   3   1     4526.26     4678.27    693.57 o 
  11   3   1      461.08      964.13    743.04 o 
  12   3   1      270.15      739.52    634.59 o 
  13   3   1      706.42     -377.39    696.93 o 
  14   3   1        4.90     -208.52    667.68 o 
  15   3   1      296.02      659.41    586.81 o 
  16   3   1       35.40      -16.90    607.28 o 
  17   3   1     1735.77     1054.55    603.90 o 
 -17   4   1      370.25     -199.90    680.26 o 
 -16   4   1       76.50      623.87    732.02 o 
 -15   4   1      171.64     -100.29    634.06 o 
 -14   4   1      106.03     -396.22    714.35 o 
 -13   4   1        7.12      410.79    739.51 o 
 -12   4   1    11203.54    11967.11    772.29 o 
 -11   4   1     2515.42     1584.38    774.33 o 
 -10   4   1      523.19      805.95    736.32 o 
  -9   4   1     8294.23     8189.90    811.25 o 
  -8   4   1    12942.98    11312.43    847.40 o 
  -7   4   1      176.29      763.92    909.39 o 
  -6   4   1     4558.67     4542.49    964.60 o 
  -5   4   1     1081.60      867.10   1208.82 o 
  -4   4   1    50518.25    50492.68   1211.95 o 
  -3   4   1     2308.10     1428.56   1096.48 o 
  -2   4   1    20306.12    19348.04   1069.11 o 
  -1   4   1       10.90      159.06    962.23 o 
   0   4   1    26065.93    24360.03   1110.61 o 
   1   4   1     8558.43     9154.26   1175.70 o 
   2   4   1    62995.76    62307.08   1497.64 o 
   3   4   1     2157.15     1666.85   1394.66 o 
   4   4   1     4136.44     4171.56   1089.17 o 
   5   4   1     3278.29     2531.07   1164.43 o 
   6   4   1    12992.76    13030.54    957.38 o 
   7   4   1     1831.13     1888.92    884.04 o 
   8   4   1      178.36      327.30    695.52 o 
   9   4   1     1536.70     1251.98    840.77 o 
  10   4   1      370.73      322.68    737.87 o 
  11   4   1        2.30       98.12    686.72 o 
  12   4   1     3235.43     3173.82    635.21 o 
  13   4   1       21.89      522.57    660.34 o 
  14   4   1     1216.25     1844.71    753.68 o 
  15   4   1       32.16      169.26    691.32 o 
  16   4   1      156.51      147.61    552.83 o 
  17   4   1     1452.83      -11.70    703.85 o 
 -17   5   1        0.58     -712.12    712.12 o 
 -16   5   1     1745.82     1517.76    580.08 o 
 -15   5   1      768.30     1002.45    721.26 o 
 -14   5   1      776.53     1284.88    664.29 o 
 -13   5   1      108.83      231.74    590.49 o 
 -12   5   1      783.74     1314.02    790.20 o 
 -11   5   1      541.59      245.11    751.55 o 
 -10   5   1     1283.93     1572.42    827.15 o 
  -9   5   1     1543.15     1515.08    758.09 o 
  -8   5   1    23192.59    25013.94   1289.49 o 
  -7   5   1     2547.13     2796.14    869.88 o 
  -6   5   1      155.97      742.90    937.83 o 
  -5   5   1      677.82      449.27    949.14 o 
  -4   5   1    21009.05    20783.49   1053.52 o 
  -3   5   1     6126.59     4789.17   1171.98 o 
  -2   5   1     7418.54     7592.45   1099.20 o 
  -1   5   1     8831.90     8533.50   1092.02 o 
   0   5   1     2880.26     2863.60   1041.73 o 
   1   5   1     3296.51     2405.26    967.77 o 
   2   5   1     6485.29     9192.99    972.52 o 
   3   5   1    22741.43    20667.74   1211.30 o 
   4   5   1     1340.15      985.24   1018.36 o 
   5   5   1     6789.70     6892.00    863.90 o 
   6   5   1    15697.06    14634.57    846.53 o 
   7   5   1     1965.42      849.58    820.61 o 
   8   5   1      619.53      756.76    773.07 o 
   9   5   1     2092.92     1389.39    723.93 o 
  10   5   1     3610.84     3675.61    698.22 o 
  11   5   1     2453.09     2704.27    729.23 o 
  12   5   1       95.40      835.84    710.80 o 
  13   5   1        4.17      528.10    670.56 o 
  14   5   1      476.41      966.02    569.01 o 
  15   5   1       21.67     -112.58    722.53 o 
  16   5   1        4.66     1303.73    638.66 o 
  17   5   1       29.36      319.50    736.94 o 
 -17   6   1       30.56     -107.74    562.37 o 
 -16   6   1      754.13      745.08    628.84 o 
 -15   6   1      294.96      668.75    703.82 o 
 -14   6   1       18.09     -598.04    642.77 o 
 -13   6   1       13.81      532.60    630.09 o 
 -12   6   1      198.15      729.19    656.21 o 
 -11   6   1      348.69     1231.48    806.08 o 
 -10   6   1      142.68      456.99    871.78 o 
  -9   6   1     1216.45     3451.87    812.31 o 
  -8   6   1     8645.66     8094.95    922.24 o 
  -7   6   1     1936.02     2311.11    948.20 o 
  -6   6   1    10288.40    10528.60    788.18 o 
  -5   6   1      579.12      927.11    830.49 o 
  -4   6   1    27612.89    26445.01   1007.55 o 
  -3   6   1      658.98     1170.67    834.65 o 
  -2   6   1     2916.75     2034.83    972.17 o 
  -1   6   1      532.47      915.97    908.87 o 
   0   6   1     7314.86     7492.26    902.38 o 
   1   6   1     4188.98     3734.55    892.04 o 
   2   6   1    57747.40    56961.16   1176.03 o 
   3   6   1      859.43      154.56    795.80 o 
   4   6   1    16949.99    16571.96    940.13 o 
   5   6   1     4749.57     4873.42    873.43 o 
   6   6   1    28552.95    28772.87    817.78 o 
   7   6   1     1870.47     2277.16    721.81 o 
   8   6   1      204.90      662.48    737.06 o 
   9   6   1       17.33     -299.21    917.64 o 
  10   6   1     2213.84     1866.07    730.22 o 
  11   6   1     3448.75     3073.53    680.18 o 
  12   6   1     3647.22     3967.53    606.33 o 
  13   6   1       30.99      496.50    611.61 o 
  14   6   1      177.47      343.87    715.30 o 
  15   6   1     1074.91     1843.71    697.33 o 
  16   6   1      636.10      849.31    713.49 o 
 -17   7   1       50.05      571.57    610.00 o 
 -16   7   1      120.33      177.89    614.25 o 
 -15   7   1      427.82     -385.42    581.83 o 
 -14   7   1        1.48     1490.70    693.15 o 
 -13   7   1     3324.27     2915.95    574.71 o 
 -12   7   1      199.03     1337.83    709.20 o 
 -11   7   1     1395.99     1173.25    795.89 o 
 -10   7   1     7680.89     7648.57    903.70 o 
  -9   7   1     2710.64     2076.08    737.40 o 
  -8   7   1    18731.81    20250.30    720.55 o 
  -7   7   1     5826.36     6763.25    728.56 o 
  -6   7   1    10763.95    12307.96    810.61 o 
  -5   7   1      113.86      679.49    744.95 o 
  -4   7   1     1043.72     1488.43    771.77 o 
  -3   7   1     1916.73     1664.78    714.40 o 
  -2   7   1      250.76      -64.70    727.85 o 
  -1   7   1     3391.64     2666.38    871.54 o 
   0   7   1    17637.87    17479.50    887.64 o 
   1   7   1    18241.18    16764.18    868.55 o 
   2   7   1    23189.86    24921.51    947.49 o 
   3   7   1    12881.69    12013.60    933.33 o 
   4   7   1     2586.36     3447.82    854.70 o 
   5   7   1     4783.87     4161.50    797.68 o 
   6   7   1       77.27     -344.01    766.74 o 
   7   7   1    11965.32    11970.59    789.98 o 
   8   7   1     1706.35     1813.86    719.47 o 
   9   7   1     9788.91     9630.88    784.74 o 
  10   7   1       18.52     -826.62    826.62 o 
  11   7   1        7.42     -295.84    588.34 o 
  12   7   1      289.02     1174.16    706.19 o 
  13   7   1      192.45      471.99    682.51 o 
  14   7   1      311.12     1790.49    713.18 o 
  15   7   1     1257.33     1299.91    626.78 o 
  16   7   1      292.78     1528.85    651.36 o 
 -17   8   1        2.65     -598.46    598.46 o 
 -16   8   1        5.13     -539.71    539.71 o 
 -15   8   1     2698.44     2353.56    665.58 o 
 -14   8   1       36.23      900.68    739.02 o 
 -13   8   1       93.88     1324.42    570.61 o 
 -12   8   1        2.00     1287.90    683.92 o 
 -11   8   1      930.41     1542.83    666.18 o 
 -10   8   1      263.53      276.84    629.14 o 
  -9   8   1       80.40     2266.73    887.66 o 
  -8   8   1      932.66     1562.58    786.26 o 
  -7   8   1     1676.98     1140.83    737.12 o 
  -6   8   1      641.65     1358.97    705.25 o 
  -5   8   1    15079.17    13718.94    833.84 o 
  -4   8   1     9830.66     9285.93    823.32 o 
  -3   8   1      220.91       95.28    666.24 o 
  -2   8   1      118.03      183.09    743.76 o 
  -1   8   1    10918.84     9961.21    698.43 o 
   0   8   1     4380.05     5289.50    783.26 o 
   1   8   1    17026.04    16076.81    735.01 o 
   2   8   1       74.94      779.92    680.70 o 
   3   8   1     4575.44     4934.10    688.95 o 
   4   8   1     9601.17    10240.74    838.65 o 
   5   8   1     5057.32     5902.30    738.37 o 
   6   8   1     7471.26     7508.96    782.63 o 
   7   8   1    10582.63     9902.51    744.13 o 
   8   8   1       21.74     -106.64    711.17 o 
   9   8   1      425.45      811.43    717.08 o 
  10   8   1     3028.24     3038.37    840.30 o 
  11   8   1      542.20      999.49    689.12 o 
  12   8   1      782.63      732.61    585.42 o 
  13   8   1      468.68      106.39    703.57 o 
  14   8   1     1990.93     2018.06    747.14 o 
  15   8   1     4152.91     3098.75    585.36 o 
  16   8   1     1395.27     1056.50    570.09 o 
 -16   9   1      252.18     -314.02    537.96 o 
 -15   9   1      727.89     1130.40    589.43 o 
 -14   9   1     1458.83     1906.40    664.50 o 
 -13   9   1     2114.13     1952.54    543.27 o 
 -12   9   1     4798.70     4307.61    614.82 o 
 -11   9   1        2.48     -892.34    955.09 o 
 -10   9   1     5416.35     5504.40    628.14 o 
  -9   9   1       92.88        7.26    788.50 o 
  -8   9   1     9806.48    10220.80    742.28 o 
  -7   9   1    21626.82    21931.03    754.31 o 
  -6   9   1      201.31      722.82    689.23 o 
  -5   9   1     3367.27     5289.00    706.65 o 
  -4   9   1     2733.05     2525.02    723.32 o 
  -3   9   1     2162.04     2479.42    695.90 o 
  -2   9   1     3120.11     3156.02    650.17 o 
  -1   9   1      323.21      981.60    711.87 o 
   0   9   1      734.79     1400.05    600.15 o 
   1   9   1     4114.65     4009.30    712.46 o 
   2   9   1      860.74      690.99    699.88 o 
   3   9   1       42.63      -81.90    612.96 o 
   4   9   1      807.13     1006.61    711.81 o 
   5   9   1       38.64      697.25    664.28 o 
   6   9   1       64.34      434.42    653.70 o 
   7   9   1       92.10      719.13    755.86 o 
   8   9   1     2893.45     2978.03    697.84 o 
   9   9   1        8.50       27.17    694.48 o 
  10   9   1      289.17      300.64    858.68 o 
  11   9   1     1752.79     2105.25    685.33 o 
  12   9   1      519.56      638.51    510.70 o 
  13   9   1      550.19     1218.65    706.74 o 
  14   9   1     1180.61     1208.92    660.19 o 
  15   9   1      304.97      -20.02    659.06 o 
 -16  10   1      228.89       94.50    621.55 o 
 -15  10   1       35.85      688.93    628.36 o 
 -14  10   1        1.86      191.70    496.30 o 
 -13  10   1      751.29      370.34    575.50 o 
 -12  10   1      870.45       86.71    598.49 o 
 -11  10   1     1248.20     1552.99    657.62 o 
 -10  10   1        1.12     -576.62    576.62 o 
  -9  10   1      788.09     1771.38    804.60 o 
  -8  10   1      166.65      210.46    667.52 o 
  -7  10   1     2596.43     3882.81    633.91 o 
  -6  10   1      967.61     1095.03    687.55 o 
  -5  10   1     1766.38     1152.77    634.87 o 
  -4  10   1     5229.95     4367.29    664.07 o 
  -3  10   1    14128.28    14083.53    617.88 o 
  -2  10   1       37.86     -340.09    626.73 o 
  -1  10   1       77.23      374.63    655.82 o 
   0  10   1      348.94      407.27    637.79 o 
   1  10   1     1782.14     1487.01    669.61 o 
   2  10   1     1748.44     1371.16    584.56 o 
   3  10   1     3018.02     2939.48    655.61 o 
   4  10   1       54.56     1148.99    668.59 o 
   5  10   1     3010.72     4325.81    693.07 o 
   6  10   1     2443.19     2215.88    732.51 o 
   7  10   1     4857.55     4979.20    714.94 o 
   8  10   1      283.97      789.48    661.40 o 
   9  10   1        0.08      372.35    615.68 o 
  10  10   1     2227.41     2608.78    647.15 o 
  11  10   1     2262.11     2987.84    623.01 o 
  12  10   1     2561.15     3101.11    630.32 o 
  13  10   1     1078.42      930.67    574.88 o 
  14  10   1     1743.50     1454.21    489.94 o 
  15  10   1      813.26      845.44    616.37 o 
 -15  11   1      322.87      785.82    517.43 o 
 -14  11   1       62.06      678.26    506.73 o 
 -13  11   1      471.74      762.76    529.10 o 
 -12  11   1        0.55     1358.55    886.48 o 
 -11  11   1       12.47      512.03    638.35 o 
 -10  11   1      172.36      175.33    696.23 o 
  -9  11   1      680.61      101.00    707.80 o 
  -8  11   1     1082.47     1437.69    733.14 o 
  -7  11   1     3215.39     4764.80    630.63 o 
  -6  11   1      725.61     1917.48    732.81 o 
  -5  11   1       61.00      880.31    625.57 o 
  -4  11   1     1560.88     1582.66    606.23 o 
  -3  11   1      229.89      563.04    544.21 o 
  -2  11   1      247.47      538.06    632.19 o 
  -1  11   1      507.74     -153.28    611.94 o 
   0  11   1     4862.30     5409.71    565.61 o 
   1  11   1     4427.77     4482.78    584.17 o 
   2  11   1     3324.37     2636.88    669.76 o 
   3  11   1      534.30     1246.49    675.47 o 
   4  11   1     2951.29     2639.78    623.60 o 
   5  11   1     2049.21     3381.51    709.35 o 
   6  11   1      165.74      859.16    678.24 o 
   7  11   1     1337.37      822.67    700.60 o 
   8  11   1      256.82      590.21    583.34 o 
   9  11   1      294.06      662.47    575.63 o 
  10  11   1     1940.14     1977.78    579.42 o 
  11  11   1      686.11      671.17    569.19 o 
  12  11   1      273.85      510.10    562.54 o 
  13  11   1       31.55      322.92    522.39 o 
  14  11   1      593.33      132.75    532.56 o 
  15  11   1      104.26      -58.74    618.12 o 
 -15  12   1      315.22      897.81    473.71 o 
 -14  12   1      587.28     -117.80    567.58 o 
 -13  12   1       18.47     -559.84    559.84 o 
 -12  12   1      386.48      111.62    656.23 o 
 -11  12   1      264.50     -276.31    657.47 o 
 -10  12   1      166.56     1145.94    590.85 o 
  -9  12   1     1793.11     2781.20    658.13 o 
  -8  12   1      285.67      691.58    644.21 o 
  -7  12   1     2666.58     3702.59    604.91 o 
  -6  12   1     3277.25     3930.40    691.14 o 
  -5  12   1     7151.80     7946.37    665.99 o 
  -4  12   1       74.90     -150.08    551.71 o 
  -3  12   1     6929.83     7088.03    611.21 o 
  -2  12   1       27.28      523.27    600.68 o 
  -1  12   1      195.32      575.01    592.15 o 
   0  12   1    11855.60    12718.18    619.12 o 
   1  12   1     9978.54    10739.00    618.98 o 
   2  12   1     6788.66     7241.27    634.39 o 
   3  12   1     1029.08      918.64    570.51 o 
   4  12   1      113.53      661.77    645.16 o 
   5  12   1     5069.03     5097.87    636.14 o 
   6  12   1      869.33      845.41    621.20 o 
   7  12   1     2316.83     2680.57    761.31 o 
   8  12   1     3180.54     4152.74    602.74 o 
   9  12   1      465.70      775.54    554.31 o 
  10  12   1      991.40      707.27    623.52 o 
  11  12   1      431.60     2248.29    744.67 o 
  12  12   1      610.55     1460.13    639.04 o 
  13  12   1      235.88      750.42    609.78 o 
  14  12   1      749.59      858.65    493.70 o 
 -14  13   1      514.29      378.81    523.34 o 
 -13  13   1      717.89      215.59    522.43 o 
 -12  13   1     3380.52     4272.26    583.06 o 
 -11  13   1     1070.63      925.51    791.24 o 
 -10  13   1      280.92      986.46    508.36 o 
  -9  13   1     1726.22     1990.44    574.37 o 
  -8  13   1     9391.38    10015.17    589.82 o 
  -7  13   1     2888.70     2535.22    520.89 o 
  -6  13   1     4625.24     5214.47    593.97 o 
  -5  13   1        2.76      277.85    609.20 o 
  -4  13   1     2749.78     2892.47    579.54 o 
  -3  13   1      909.29      602.44    548.72 o 
  -2  13   1      216.76      941.57    662.11 o 
  -1  13   1     4373.79     4293.05    595.80 o 
   0  13   1       73.30      427.88    604.55 o 
   1  13   1        8.24      836.39    574.56 o 
   2  13   1     4555.70     5102.23    530.47 o 
   3  13   1       78.51     -134.47    627.60 o 
   4  13   1       11.49      716.58    567.87 o 
   5  13   1      432.84      863.45    525.68 o 
   6  13   1      317.21     1209.21    609.54 o 
   7  13   1      224.15     -578.50    578.50 o 
   8  13   1      661.97      479.79    616.03 o 
   9  13   1      751.26      850.46    499.99 o 
  10  13   1       61.19     -139.89    655.50 o 
  11  13   1      107.25      -37.67    619.19 o 
  12  13   1      764.41     -512.41    630.74 o 
  13  13   1       22.35     -117.11    692.10 o 
  14  13   1        5.69     1048.94    842.51 o 
 -14  14   1      867.35      958.01    733.25 o 
 -13  14   1       94.46      409.39    449.59 o 
 -12  14   1     1625.47     1439.74    548.24 o 
 -11  14   1      693.01      572.49    645.80 o 
 -10  14   1      701.14      849.64    629.69 o 
  -9  14   1       18.45     -561.69    561.69 o 
  -8  14   1      849.36     1481.06    602.25 o 
  -7  14   1      755.17     1131.32    534.24 o 
  -6  14   1     2414.76     2433.86    616.61 o 
  -5  14   1        0.63      341.76    535.05 o 
  -4  14   1      278.58      745.88    631.43 o 
  -3  14   1      106.19     1147.59    514.67 o 
  -2  14   1     1861.94     2276.27    552.88 o 
  -1  14   1     3610.96     3381.03    527.07 o 
   0  14   1    15865.30    15966.77    586.55 o 
   1  14   1     7332.15     7882.35    604.22 o 
   2  14   1     1778.69     1202.54    590.07 o 
   3  14   1     1307.27     1132.16    592.10 o 
   4  14   1        6.15     1107.27    605.70 o 
   5  14   1      185.16        2.17    583.71 o 
   6  14   1     3288.50     3059.53    566.04 o 
   7  14   1      119.09     1249.44    600.20 o 
   8  14   1      264.65      -65.09    542.86 o 
   9  14   1      218.24     1023.85    594.40 o 
  10  14   1      570.18      -71.29    464.78 o 
  11  14   1      387.21       43.65    575.66 o 
  12  14   1        1.74      136.65    798.48 o 
  13  14   1       35.73        6.33    649.44 o 
 -13  15   1       45.96      396.64    557.56 o 
 -12  15   1     1044.18     1277.67    495.68 o 
 -11  15   1     1268.61      129.92    551.10 o 
 -10  15   1      687.51      604.44    571.73 o 
  -9  15   1      836.97     1045.64    510.86 o 
  -8  15   1     5691.49     5578.16    572.91 o 
  -7  15   1     1854.60     1550.29    552.40 o 
  -6  15   1      502.96      780.11    561.62 o 
  -5  15   1      978.13      942.79    473.41 o 
  -4  15   1     4104.72     3473.87    559.74 o 
  -3  15   1      617.28      929.65    572.48 o 
  -2  15   1      668.32      405.75    462.57 o 
  -1  15   1     6696.27     6452.57    599.74 o 
   0  15   1     4399.68     5569.98    484.21 o 
   1  15   1      520.90     1225.69    493.86 o 
   2  15   1     4759.40     5240.72    546.16 o 
   3  15   1     3530.19     3661.12    656.37 o 
   4  15   1     1445.84     1262.74    582.42 o 
   5  15   1     2114.79     2661.19    691.82 o 
   6  15   1        0.55      732.44    543.77 o 
   7  15   1        5.50      702.87    590.14 o 
   8  15   1        1.73      536.16    554.11 o 
   9  15   1      506.32      848.32    526.19 o 
  10  15   1      294.68      100.59    529.15 o 
  11  15   1      371.39      588.62    507.82 o 
  12  15   1       80.06     1508.81    628.03 o 
 -12  16   1        2.67     1461.16    506.03 o 
 -11  16   1      189.97      239.59    568.11 o 
 -10  16   1       63.29      970.33    577.73 o 
  -9  16   1      531.05      505.87    486.82 o 
  -8  16   1     2318.79     1700.54    578.65 o 
  -7  16   1      257.81      290.37    524.51 o 
  -6  16   1      158.72     1165.08    512.57 o 
  -5  16   1     2276.73     2115.70    522.92 o 
  -4  16   1     2080.45     1880.94    567.71 o 
  -3  16   1     1004.14     1097.40    503.87 o 
  -2  16   1     1697.88     1243.19    519.93 o 
  -1  16   1        0.09      763.98    488.49 o 
   0  16   1     1330.43     1023.05    494.15 o 
   1  16   1       79.85      950.51    456.05 o 
   2  16   1     1617.09     1318.77    551.92 o 
   3  16   1     6394.21     6950.24    553.29 o 
   4  16   1     3675.73     3579.59    532.94 o 
   5  16   1      216.25     1576.86    518.84 o 
   6  16   1     3231.02     2875.61    476.36 o 
   7  16   1       14.55     -388.27    693.37 o 
   8  16   1        1.25      500.01    537.35 o 
   9  16   1      664.95     1306.68    510.53 o 
  10  16   1      502.25     1455.99    498.49 o 
  11  16   1      172.02      844.19    647.97 o 
 -11  17   1      165.54      728.60    530.57 o 
 -10  17   1      816.52      439.95    492.85 o 
  -9  17   1       36.26     -141.69    527.73 o 
  -8  17   1     2205.96     1789.37    475.77 o 
  -7  17   1     3467.09     3528.66    517.12 o 
  -6  17   1      645.01     1475.35    511.71 o 
  -5  17   1        6.17     -119.37    542.30 o 
  -4  17   1        8.59     -492.13    492.13 o 
  -3  17   1      156.37      615.04    487.80 o 
  -2  17   1      116.75      471.59    491.92 o 
  -1  17   1      473.26      954.30    435.87 o 
   0  17   1     2857.44     2641.30    466.57 o 
   1  17   1     1204.10      705.06    446.11 o 
   2  17   1     1635.07     2274.67    551.90 o 
   3  17   1     1396.66      957.97    470.86 o 
   4  17   1     1374.78     1361.79    554.55 o 
   5  17   1        0.65      730.07    494.75 o 
   6  17   1      113.44       46.01    506.07 o 
   7  17   1     1588.21     1583.96    524.15 o 
   8  17   1      555.22      579.81    552.21 o 
   9  17   1      450.25     -450.51    857.49 o 
  10  17   1       15.10     1046.32    486.26 o 
 -10  18   1      111.54        9.70    437.69 o 
  -9  18   1      201.14      468.54    520.93 o 
  -8  18   1      282.45      469.73    492.86 o 
  -7  18   1      119.54      228.09    418.42 o 
  -6  18   1     1381.32      802.42    583.16 o 
  -5  18   1     1123.27      942.16    566.96 o 
  -4  18   1      676.03      492.90    487.78 o 
  -3  18   1      478.57      845.01    459.25 o 
  -2  18   1      411.16      744.62    484.85 o 
  -1  18   1      461.65      645.38    507.14 o 
   0  18   1      108.06     -451.42    451.42 o 
   1  18   1     3049.70     2572.05    503.14 o 
   2  18   1     1650.65     1300.08    506.99 o 
   3  18   1       56.34     -183.53    475.82 o 
   4  18   1      635.17      824.68    453.74 o 
   5  18   1      440.83      980.21    506.09 o 
   6  18   1      119.96      138.83    520.80 o 
   7  18   1      783.65      837.08    464.61 o 
   8  18   1      971.02     1600.44    566.95 o 
   9  18   1       36.24      413.53    519.32 o 
  -8  19   1      769.33      573.40    459.53 o 
  -7  19   1     2561.29     1635.40    501.44 o 
  -6  19   1      352.11      924.15    415.61 o 
  -5  19   1        9.68       74.08    464.16 o 
  -4  19   1       93.69      491.71    478.42 o 
  -3  19   1      572.30      908.96    519.07 o 
  -2  19   1     1065.10     1055.28    396.59 o 
  -1  19   1       24.44      343.83    502.35 o 
   0  19   1      752.22      646.71    534.31 o 
   1  19   1     1624.30      999.84    462.40 o 
   2  19   1      234.85      269.05    656.47 o 
   3  19   1      581.38      505.45    594.53 o 
   4  19   1      754.81      411.46    439.06 o 
   5  19   1      211.93      303.30    522.28 o 
   6  19   1       32.67      834.06    471.56 o 
   7  19   1     1446.08     1638.69    515.75 o 
   8  19   1       56.36      462.12    519.29 o 
  -7  20   1       30.29      -93.75    501.92 o 
  -6  20   1      206.57      809.26    498.92 o 
  -5  20   1      710.11      694.08    430.52 o 
  -4  20   1      120.82      764.68    630.55 o 
  -3  20   1       11.81     1236.92    438.08 o 
  -2  20   1      236.62     1241.73    441.50 o 
  -1  20   1      675.45      580.37    439.82 o 
   0  20   1      202.59      551.66    438.30 o 
   1  20   1     2193.65     1364.34    579.06 o 
   2  20   1      700.34     1205.02    447.10 o 
   3  20   1      661.45      986.00    554.96 o 
   4  20   1      547.62      409.71    413.41 o 
   5  20   1     1468.55     1791.53    466.92 o 
   6  20   1      130.64      355.40    589.56 o 
  -4  21   1      113.66      244.28    540.20 o 
  -3  21   1       47.40      992.65    472.58 o 
  -2  21   1      118.37      -78.86    462.20 o 
  -1  21   1      109.12      423.83    572.71 o 
   0  21   1      200.91     2248.95    513.87 o 
   1  21   1      321.14      187.34    400.61 o 
   2  21   1        5.37     -346.63    482.18 o 
   3  21   1       27.11      531.99    456.13 o 
 -18   0   2       72.27     -165.46    896.78 o 
 -16   0   2      309.94      309.99    898.46 o 
 -14   0   2       95.54      266.45    996.21 o 
 -12   0   2    10241.88    10757.30   1162.16 o 
 -10   0   2    28072.26    28473.86   1139.83 o 
  -8   0   2     2369.33     2972.66   1121.51 o 
  -6   0   2     8805.34     9073.93   1372.13 o 
  -4   0   2    70578.02    70432.91   2196.37 o 
   2   0   2    88997.90    90806.01   6571.74 o 
   4   0   2    12737.95    11742.13   1395.63 o 
   6   0   2     8607.61     9378.05   1162.27 o 
   8   0   2     3151.87     3084.56    849.78 o 
  10   0   2      383.93     1205.24   1138.09 o 
  12   0   2     2992.62     3246.38    989.82 o 
  14   0   2       18.43      438.50    776.70 o 
  16   0   2     1774.77     2270.41    870.89 o 
 -18   1   2      905.74      670.26    631.94 o 
 -17   1   2      491.79      751.42    635.45 o 
 -16   1   2        9.88      247.03    629.72 o 
 -15   1   2     1181.44     2197.85    719.44 o 
 -14   1   2      839.65      927.60    700.06 o 
 -13   1   2     1376.12     1947.51    810.16 o 
 -12   1   2       33.81      809.83    756.20 o 
 -11   1   2     2317.80     3063.62    725.42 o 
 -10   1   2     2475.86     2758.18    731.80 o 
  -9   1   2      776.83     1014.18    764.81 o 
  -8   1   2    12572.55    12147.91    807.28 o 
  -7   1   2      222.67      465.53    826.94 o 
  -6   1   2    39995.91    38489.23   1090.89 o 
  -5   1   2    47287.55    45454.79   1295.39 o 
  -4   1   2     2535.32     1867.26   1204.71 o 
  -3   1   2    10456.84     8873.36   1396.83 o 
   1   1   2       92.33     -853.33   1723.80 o 
   2   1   2    54647.34    59256.42   1624.22 o 
   3   1   2     6107.93     5881.34   1260.68 o 
   4   1   2     4672.29     3913.17   1061.26 o 
   5   1   2       17.47      158.19    751.22 o 
   6   1   2     9829.19     9354.20    958.78 o 
   7   1   2      332.00      587.02    826.20 o 
   8   1   2     2468.43     2395.59    701.92 o 
   9   1   2     7756.96     7849.29    810.77 o 
  10   1   2     1077.92     1124.45    771.82 o 
  11   1   2     1335.71     1737.85    776.13 o 
  12   1   2     1272.80     1670.01    650.61 o 
  13   1   2      574.82      998.85    649.50 o 
  14   1   2       32.62      260.39    640.55 o 
  15   1   2        3.50     -286.67    603.03 o 
  16   1   2     1377.91     1320.45    571.58 o 
  17   1   2      398.82      374.40    647.17 o 
 -18   2   2      226.98      107.15    690.69 o 
 -17   2   2       72.07      253.03    674.76 o 
 -16   2   2      152.83       61.50    643.07 o 
 -15   2   2     1581.14     1455.32    708.41 o 
 -14   2   2       15.17      520.99    645.47 o 
 -13   2   2     3283.92     3431.94    676.35 o 
 -12   2   2     3070.51     3479.88    778.06 o 
 -11   2   2      116.51      647.68    748.68 o 
 -10   2   2     5234.71     5364.42    781.67 o 
  -9   2   2     7317.41     7091.62    745.20 o 
  -8   2   2       35.25     -292.11    713.38 o 
  -7   2   2      551.90      728.87    861.43 o 
  -6   2   2    14191.12    14479.98   1023.20 o 
  -5   2   2     9524.72     9117.80   1347.58 o 
  -4   2   2     7410.16     7464.90   1358.81 o 
  -3   2   2    19100.11    19170.70   1209.52 o 
  -2   2   2    37046.11    33958.59   1320.48 o 
   1   2   2     1498.80     1640.24   1296.43 o 
   2   2   2     1848.58     1733.04   1457.72 o 
   3   2   2     3795.58     3299.61   1129.81 o 
   4   2   2     1013.90     1640.05   1080.88 o 
   5   2   2    10807.08    10437.17    941.50 o 
   6   2   2     7002.13     6410.03    805.50 o 
   7   2   2    12434.73    12824.26    704.47 o 
   8   2   2     3462.61     3720.48    690.66 o 
   9   2   2     1946.98     1533.28    785.45 o 
  10   2   2        1.88       34.83    774.31 o 
  11   2   2     1425.21     1319.68    713.09 o 
  12   2   2     9258.99     9704.14    672.88 o 
  13   2   2     3349.13     2518.48    592.53 o 
  14   2   2      586.20     1341.60    586.70 o 
  15   2   2        8.55     -292.45    620.93 o 
  16   2   2        0.84     -218.47    581.24 o 
  17   2   2        2.29      312.64    680.69 o 
 -18   3   2      169.51      -21.46    667.17 o 
 -17   3   2      400.35     1122.35    663.52 o 
 -16   3   2     1420.97     1131.31    745.89 o 
 -15   3   2     2011.01     1839.06    699.42 o 
 -14   3   2       69.10     -614.16    614.16 o 
 -13   3   2     2312.97     2613.32    676.45 o 
 -12   3   2     1377.63     1471.66    722.41 o 
 -11   3   2       57.71      367.36    696.93 o 
 -10   3   2      679.38      957.95    789.23 o 
  -9   3   2       35.12      315.71    757.37 o 
  -8   3   2    16885.38    17134.67    945.10 o 
  -7   3   2     7793.51     8471.29    877.81 o 
  -6   3   2    38631.85    36867.57   1664.27 o 
  -5   3   2     4045.79     3144.53   1220.68 o 
  -4   3   2      764.65      675.17   1423.04 o 
  -3   3   2     3656.31     3287.99   1172.37 o 
  -2   3   2    37795.48    34592.86   1171.86 o 
  -1   3   2    50554.50    47378.27   1237.98 o 
   0   3   2    16302.76    13077.17   1214.92 o 
   1   3   2     4892.10     5077.74   1470.69 o 
   2   3   2    12726.02    12755.41   1430.74 o 
   3   3   2      253.38      663.54   1293.81 o 
   4   3   2     1180.65      649.89   1067.33 o 
   5   3   2      378.91      248.98    895.62 o 
   6   3   2     2171.77     1700.98    852.63 o 
   7   3   2    14151.62    13078.35    753.70 o 
   8   3   2    10974.18    10957.88    720.49 o 
   9   3   2     4870.65     5178.46    789.11 o 
  10   3   2      171.96       47.90    626.43 o 
  11   3   2     3257.60     3038.79    587.86 o 
  12   3   2       10.99       58.77    633.94 o 
  13   3   2     1597.03     1811.50    628.46 o 
  14   3   2     1343.57     1701.69    582.57 o 
  15   3   2       98.97      420.69    672.13 o 
  16   3   2        5.04      439.84    638.26 o 
 -18   4   2       15.03     -237.18    712.39 o 
 -17   4   2      166.11      987.64    712.31 o 
 -16   4   2      114.82      613.78    682.91 o 
 -15   4   2     2107.17     2054.81    602.48 o 
 -14   4   2       44.04     1208.71    649.55 o 
 -13   4   2        2.40      171.01    677.11 o 
 -12   4   2      315.01     1208.23    761.17 o 
 -11   4   2    10043.13     9207.07    843.45 o 
 -10   4   2     2354.30     1620.96    764.21 o 
  -9   4   2     1190.42     1208.11    797.76 o 
  -8   4   2       98.01     1192.73    826.41 o 
  -7   4   2     1664.39     1357.12    983.95 o 
  -6   4   2     9836.03     8899.09    967.95 o 
  -5   4   2     1528.72      977.16   1216.81 o 
  -4   4   2     2692.89     1660.12   1170.74 o 
  -3   4   2      470.67      256.13   1052.32 o 
  -2   4   2     2006.65     2246.92   1032.02 o 
  -1   4   2    17664.09    16232.63   1084.28 o 
   0   4   2      499.99      823.62    992.63 o 
   1   4   2     9917.75     8509.27   1293.61 o 
   2   4   2      149.93     1356.67   1505.45 o 
   3   4   2    21553.67    21238.23   1212.41 o 
   4   4   2     2048.28     1910.90   1179.65 o 
   5   4   2      137.98      -92.44    996.48 o 
   6   4   2    13529.08    12300.25    933.35 o 
   7   4   2       73.82     -178.13    790.40 o 
   8   4   2     2478.82     2402.11    821.10 o 
   9   4   2      999.20     1018.38    696.08 o 
  10   4   2     3456.79     3001.23    677.40 o 
  11   4   2     5817.77     5935.41    688.91 o 
  12   4   2     1650.45     1556.43    690.95 o 
  13   4   2     1375.93     2345.80    727.14 o 
  14   4   2      185.31     -148.10    565.90 o 
  15   4   2       35.02      -36.10    659.64 o 
  16   4   2       63.38      259.71    639.10 o 
 -18   5   2      418.25     1091.63    742.08 o 
 -17   5   2        3.34     1215.93    633.59 o 
 -16   5   2      172.56      181.61    656.42 o 
 -15   5   2      408.06     1128.27    603.79 o 
 -14   5   2      150.31      235.42    689.60 o 
 -13   5   2     5450.43     5556.05    702.36 o 
 -12   5   2       20.77      236.81    641.39 o 
 -11   5   2      222.54      889.60    729.13 o 
 -10   5   2     4563.52     4568.53    788.34 o 
  -9   5   2     1434.91      418.11    804.15 o 
  -8   5   2        1.57       10.42    715.97 o 
  -7   5   2    22486.72    23562.13   1032.29 o 
  -6   5   2      297.38      198.26    823.53 o 
  -5   5   2     6714.81     6684.86    965.12 o 
  -4   5   2     8524.55     7398.20   1019.96 o 
  -3   5   2     1246.02     1562.81    956.07 o 
  -2   5   2      381.78     1208.98    929.89 o 
  -1   5   2     2058.39     2819.07   1025.11 o 
   0   5   2      455.65      330.59    880.39 o 
   1   5   2     1558.96     1261.65    926.03 o 
   2   5   2    27029.54    26828.91   1239.26 o 
   3   5   2     9977.41    10567.27   1082.48 o 
   4   5   2     2124.68     1741.89   1129.56 o 
   5   5   2      953.58      997.58    816.16 o 
   6   5   2      912.97     1170.01    807.63 o 
   7   5   2    20689.28    20136.79    838.68 o 
   8   5   2     1268.78     1299.06    790.21 o 
   9   5   2     5021.97     5919.05    735.20 o 
  10   5   2      701.10     2081.08    710.72 o 
  11   5   2      734.54      791.04    673.07 o 
  12   5   2     1655.72     2607.26    607.20 o 
  13   5   2     1129.90     1547.94    597.99 o 
  14   5   2       11.13      974.04    731.01 o 
  15   5   2     6382.26     6054.23    616.60 o 
  16   5   2       11.19     -458.94    699.29 o 
 -17   6   2      349.72     -558.38    587.50 o 
 -16   6   2       81.43     -378.19    609.48 o 
 -15   6   2     2219.23     2588.09    718.85 o 
 -14   6   2      481.51     1036.87    697.40 o 
 -13   6   2      261.59     1759.08    671.95 o 
 -12   6   2       44.38     1295.87    708.17 o 
 -11   6   2     6387.74     6787.80    969.70 o 
 -10   6   2     2834.19     3463.85    841.30 o 
  -9   6   2     5122.08     5348.37    806.74 o 
  -8   6   2     3889.92     3296.77    850.71 o 
  -7   6   2    31053.38    32926.43   1457.90 o 
  -6   6   2     2105.27     2489.30    880.49 o 
  -5   6   2      241.59      125.28    833.44 o 
  -4   6   2     9502.15     8216.04    776.47 o 
  -3   6   2       16.62      584.40    951.15 o 
  -2   6   2      738.57      564.10    869.22 o 
  -1   6   2      915.71      429.04    873.08 o 
   0   6   2    15683.53    14787.72    942.28 o 
   1   6   2     3994.24     2947.97   1090.49 o 
   2   6   2     2859.63     2521.45   1010.28 o 
   3   6   2      434.33     2260.20    964.34 o 
   4   6   2       17.60      749.44   1079.43 o 
   5   6   2     1416.64     1399.19    821.72 o 
   6   6   2     4029.27     4103.36    827.86 o 
   7   6   2        9.07      680.56    809.62 o 
   8   6   2      419.51      989.83    795.38 o 
   9   6   2     2401.88     2515.94    728.63 o 
  10   6   2      285.83      487.76    745.66 o 
  11   6   2     4674.37     4230.67    568.92 o 
  12   6   2     1041.09      957.51    534.62 o 
  13   6   2      643.52     1645.52    639.40 o 
  14   6   2      207.35      643.57   1351.16 o 
  15   6   2       42.55     -673.91    673.91 o 
  16   6   2      470.31      557.08    728.09 o 
 -17   7   2       66.05      378.84    611.72 o 
 -16   7   2     1212.00      342.32    690.27 o 
 -15   7   2      213.51      115.06    648.28 o 
 -14   7   2      127.37     -138.57    686.64 o 
 -13   7   2     1424.45     1563.47    592.05 o 
 -12   7   2     1001.84     1105.63    611.67 o 
 -11   7   2      122.34      491.12    652.64 o 
 -10   7   2      244.43      498.90    769.87 o 
  -9   7   2     4119.77     4179.28    760.20 o 
  -8   7   2    17741.58    18801.96   1316.82 o 
  -7   7   2    22931.62    25341.63    946.13 o 
  -6   7   2    33389.46    34308.30   1067.64 o 
  -5   7   2     4246.77     5336.57    864.69 o 
  -4   7   2    13310.79    12995.09    768.98 o 
  -3   7   2      289.72      455.34    768.02 o 
  -2   7   2    25036.15    23234.47    834.07 o 
  -1   7   2     2761.62     2667.03    738.89 o 
   0   7   2      278.98      434.75    867.50 o 
   1   7   2    35334.77    36015.27    910.96 o 
   2   7   2      368.34     1368.87    775.78 o 
   3   7   2       13.75     -323.34    787.14 o 
   4   7   2     3752.97     3565.04    865.56 o 
   5   7   2      635.12     1336.79    839.70 o 
   6   7   2      477.15      674.28    697.07 o 
   7   7   2     4722.76     5239.43    712.41 o 
   8   7   2      643.42      837.52    860.34 o 
   9   7   2     8497.59     9496.07    788.38 o 
  10   7   2      978.35     1401.95    667.09 o 
  11   7   2      782.87     1022.81    678.14 o 
  12   7   2      829.89      795.70    604.34 o 
  13   7   2      283.45      709.04    591.53 o 
  14   7   2     1532.51     1645.32    706.97 o 
  15   7   2      555.72     1794.86    508.23 o 
  16   7   2        3.24      164.76    718.86 o 
 -17   8   2        0.51      350.89    547.27 o 
 -16   8   2      377.24      406.36    636.86 o 
 -15   8   2       21.06      118.10    625.62 o 
 -14   8   2     1937.28     3748.06    923.29 o 
 -13   8   2      254.07     1254.96    611.03 o 
 -12   8   2     1514.86     2456.47    626.90 o 
 -11   8   2      331.59      586.48    652.65 o 
 -10   8   2      333.95      503.30    763.01 o 
  -9   8   2      134.24      405.74    798.43 o 
  -8   8   2      100.13      266.95    782.17 o 
  -7   8   2      307.90      365.73    722.82 o 
  -6   8   2     1450.99     1948.16    760.22 o 
  -5   8   2     5023.82     5270.13    681.01 o 
  -4   8   2     2969.27     3299.63    733.30 o 
  -3   8   2    21656.09    21412.63    768.10 o 
  -2   8   2     5525.80     5545.20    706.46 o 
  -1   8   2      703.93      985.06    723.22 o 
   0   8   2      703.33     1353.95    697.01 o 
   1   8   2     2396.36     2895.22    802.35 o 
   2   8   2     3218.46     2756.10    757.29 o 
   3   8   2     1218.80     2155.54    662.75 o 
   4   8   2     5041.25     5084.54    642.21 o 
   5   8   2       10.51     1369.84    676.71 o 
   6   8   2     6487.46     6141.46    674.33 o 
   7   8   2     6764.42     6685.97    753.11 o 
   8   8   2     1068.61     1726.13    829.82 o 
   9   8   2      663.90      994.01    810.63 o 
  10   8   2       14.05     -118.19    620.29 o 
  11   8   2     2335.87     1875.20    614.30 o 
  12   8   2     7854.55     7841.99    629.54 o 
  13   8   2     1018.83     2022.78    665.34 o 
  14   8   2       29.42      -63.99    566.80 o 
  15   8   2        5.37      389.54    624.40 o 
 -16   9   2     3200.86     3048.11    713.25 o 
 -15   9   2     3365.28     3587.60    570.16 o 
 -14   9   2      661.31     1368.89    570.89 o 
 -13   9   2      946.49      737.07    665.11 o 
 -12   9   2       15.02     1386.69    650.61 o 
 -11   9   2      546.14     -113.47    642.05 o 
 -10   9   2      162.54     1558.96    686.75 o 
  -9   9   2      104.70      394.18    765.24 o 
  -8   9   2    10621.35    11650.41    827.02 o 
  -7   9   2     9106.83     8042.07    671.68 o 
  -6   9   2    25603.57    26591.87    792.11 o 
  -5   9   2    15213.23    15808.93    720.31 o 
  -4   9   2      119.32      331.18    673.45 o 
  -3   9   2     5445.61     4988.60    609.87 o 
  -2   9   2     4787.74     3419.16    741.92 o 
  -1   9   2     1549.16     1908.19    707.35 o 
   0   9   2       92.97      679.62    602.41 o 
   1   9   2      487.27      647.63    801.05 o 
   2   9   2       22.23      787.66    696.53 o 
   3   9   2     1450.87     1380.94    757.56 o 
   4   9   2     1236.02     2180.86    818.35 o 
   5   9   2     1433.50     1548.92    645.69 o 
   6   9   2     2404.61     2823.75    714.27 o 
   7   9   2      965.21     2187.82    679.76 o 
   8   9   2     3961.01     3520.47    712.13 o 
   9   9   2     1860.31     2024.65    703.43 o 
  10   9   2      116.12     -270.07    757.39 o 
  11   9   2      448.84     1057.34    776.22 o 
  12   9   2     2084.02     2523.12    672.14 o 
  13   9   2     1157.39     1332.76    640.60 o 
  14   9   2      302.01      473.36    813.07 o 
  15   9   2        6.21       83.23    554.90 o 
 -16  10   2       36.53     -177.29    660.66 o 
 -15  10   2      385.84      853.97    600.84 o 
 -14  10   2      517.56      761.77    618.54 o 
 -13  10   2        0.50     1351.72    540.07 o 
 -12  10   2     3764.54     3933.98    636.80 o 
 -11  10   2      304.82      588.32    857.65 o 
 -10  10   2     2354.68     3529.75    652.10 o 
  -9  10   2        0.09     1348.69    785.84 o 
  -8  10   2      584.02     1089.28    737.86 o 
  -7  10   2     1545.78     1353.10    668.19 o 
  -6  10   2     5657.50     6128.90    763.44 o 
  -5  10   2      630.39     1556.55    705.27 o 
  -4  10   2       24.58      363.80    599.04 o 
  -3  10   2        5.51     -385.66    604.83 o 
  -2  10   2     9941.75     9880.02    637.71 o 
  -1  10   2      695.34     -192.16    645.31 o 
   0  10   2     1012.20     1813.43    658.88 o 
   1  10   2        1.59      280.14    705.19 o 
   2  10   2      364.98      752.65    692.04 o 
   3  10   2     1978.72     1951.96    656.35 o 
   4  10   2        7.69      712.01    738.32 o 
   5  10   2     1022.73     1018.23    718.00 o 
   6  10   2     3110.87     2474.10    646.46 o 
   7  10   2        2.54     -339.34    647.83 o 
   8  10   2       82.22      124.46    565.97 o 
   9  10   2     1955.09     1994.16    590.18 o 
  10  10   2     1254.73     1951.36    631.85 o 
  11  10   2      895.62     1589.28    668.01 o 
  12  10   2     2094.24     2451.60    657.84 o 
  13  10   2      820.60      530.24    652.40 o 
  14  10   2       40.07       -2.29    540.89 o 
  15  10   2      638.54     -270.05    593.35 o 
 -16  11   2      211.28      711.66    524.73 o 
 -15  11   2       28.62      343.74    574.39 o 
 -14  11   2      294.56      906.52    586.45 o 
 -13  11   2     2151.85     1309.83    533.67 o 
 -12  11   2      109.02      175.82    564.39 o 
 -11  11   2       88.68      596.27    572.91 o 
 -10  11   2      130.94      616.44    722.95 o 
  -9  11   2      237.95      359.07    694.75 o 
  -8  11   2    11166.92    12145.77    723.79 o 
  -7  11   2     2064.54     1006.20    660.02 o 
  -6  11   2     6528.93     7254.91    714.77 o 
  -5  11   2     3002.75     3572.70    632.54 o 
  -4  11   2      326.09      544.25    660.78 o 
  -3  11   2      137.87      104.79    623.61 o 
  -2  11   2       63.67      195.08    585.86 o 
  -1  11   2     7571.23     8185.49    633.89 o 
   0  11   2     7926.51     9162.27    621.52 o 
   1  11   2      406.85      670.63    658.16 o 
   2  11   2    20082.17    20015.32    683.15 o 
   3  11   2        3.59      -65.92    605.17 o 
   4  11   2     3909.60     5197.43    613.05 o 
   5  11   2     2237.33     3156.76    679.25 o 
   6  11   2     2726.27     3592.55    618.69 o 
   7  11   2     3432.85     3286.50    553.32 o 
   8  11   2     5744.69     5385.86    635.82 o 
   9  11   2     3225.09     3673.00    628.69 o 
  10  11   2        5.25      924.50    596.16 o 
  11  11   2       64.96      730.53    573.67 o 
  12  11   2      160.15      -77.41    506.90 o 
  13  11   2      483.85      925.26    524.21 o 
  14  11   2       26.01     -449.99    449.99 o 
 -15  12   2      853.59      829.47    513.08 o 
 -14  12   2       41.24       -3.41    544.48 o 
 -13  12   2      209.43      936.14    557.81 o 
 -12  12   2     3742.58     3755.66    684.04 o 
 -11  12   2        4.62     -578.38    578.38 o 
 -10  12   2     4425.67     3843.13    728.91 o 
  -9  12   2      462.71      546.64    662.64 o 
  -8  12   2     3571.49     4726.38    744.69 o 
  -7  12   2      284.98      412.89    695.73 o 
  -6  12   2    10172.53    10737.10    589.02 o 
  -5  12   2       13.94     1000.83    617.37 o 
  -4  12   2      817.23     1901.10    519.22 o 
  -3  12   2      423.61     1399.25    585.21 o 
  -2  12   2     6313.48     6376.54    590.85 o 
  -1  12   2      364.45      119.03    687.39 o 
   0  12   2      266.00      379.23    645.19 o 
   1  12   2     2072.71     2272.87    599.45 o 
   2  12   2      323.69      168.39    712.76 o 
   3  12   2      540.24      588.63    660.87 o 
   4  12   2     2763.00     2480.36    697.36 o 
   5  12   2      329.67      612.48    646.99 o 
   6  12   2       16.02      521.56    714.68 o 
   7  12   2      857.62     1745.40    544.50 o 
   8  12   2      148.23      409.66    585.72 o 
   9  12   2      790.71     1427.07    572.89 o 
  10  12   2      679.38     1217.27    565.09 o 
  11  12   2     2605.38     1592.76    650.31 o 
  12  12   2      649.92     1026.81    557.53 o 
  13  12   2      651.46      696.15    526.12 o 
  14  12   2      243.01      -88.20    458.98 o 
 -14  13   2      999.56      721.75    522.06 o 
 -13  13   2      480.88      116.52    526.33 o 
 -12  13   2      446.44      775.50    603.76 o 
 -11  13   2      459.43      632.93    482.71 o 
 -10  13   2      364.94      925.70    593.61 o 
  -9  13   2     2224.62     3100.19    784.44 o 
  -8  13   2     1259.70     1209.62    631.56 o 
  -7  13   2      987.62     1144.47    565.60 o 
  -6  13   2      532.86      712.23    584.73 o 
  -5  13   2     1429.30     1713.74    576.92 o 
  -4  13   2     1275.28     2041.16    560.49 o 
  -3  13   2      234.89     1094.47    511.03 o 
  -2  13   2      352.10     1552.94    645.79 o 
  -1  13   2     5667.65     6519.90    589.57 o 
   0  13   2      237.27      774.11    547.56 o 
   1  13   2        9.74      128.50    587.99 o 
   2  13   2      360.24      419.31    666.05 o 
   3  13   2      425.76      856.72    634.25 o 
   4  13   2       16.87      766.64    586.89 o 
   5  13   2     1580.56     1393.91    703.47 o 
   6  13   2     1354.78      944.09    577.39 o 
   7  13   2     2319.00     2437.34    570.02 o 
   8  13   2     1053.57     1655.65    583.39 o 
   9  13   2      583.15      799.95    503.29 o 
  10  13   2     1568.83     1573.72    488.64 o 
  11  13   2     1309.65     1931.76    575.85 o 
  12  13   2     1073.56      809.17    488.70 o 
  13  13   2     1805.13     1369.69    567.93 o 
 -14  14   2      759.08     1059.41    503.32 o 
 -13  14   2      222.22      317.39    641.75 o 
 -12  14   2       19.64      100.53    487.39 o 
 -11  14   2     2079.86     2536.96    585.21 o 
 -10  14   2      238.38      695.98    569.92 o 
  -9  14   2      337.43      812.50    563.95 o 
  -8  14   2       11.27      880.24    533.26 o 
  -7  14   2      680.89      821.29    537.17 o 
  -6  14   2     2313.70     3031.31    568.80 o 
  -5  14   2     1385.99     1097.87    540.77 o 
  -4  14   2        5.17      972.65    519.65 o 
  -3  14   2     1542.15     1872.71    554.62 o 
  -2  14   2     2063.15     2862.63    600.96 o 
  -1  14   2        6.75      311.80    572.99 o 
   0  14   2      455.65     1279.96    582.43 o 
   1  14   2      862.35     1226.13    574.34 o 
   2  14   2       56.60       75.61    633.83 o 
   3  14   2      913.13      989.03    525.95 o 
   4  14   2     5415.20     6054.50    522.72 o 
   5  14   2      652.31      347.38    604.48 o 
   6  14   2      254.12      584.06    625.76 o 
   7  14   2      171.41      428.71    633.32 o 
   8  14   2      902.70     1337.29    534.17 o 
   9  14   2       24.99      105.71    518.36 o 
  10  14   2     1548.41     1863.04    533.13 o 
  11  14   2     1236.04     1103.19    509.22 o 
  12  14   2      591.54      655.35    552.20 o 
 -13  15   2      231.53     1445.22    735.60 o 
 -12  15   2       41.26     1101.19    519.20 o 
 -11  15   2       80.18     -490.18    490.18 o 
 -10  15   2      311.51     1560.19    573.53 o 
  -9  15   2      192.51     1218.01    619.52 o 
  -8  15   2      448.46      982.41    599.74 o 
  -7  15   2     9753.78    10234.07    540.18 o 
  -6  15   2     3848.82     4609.97    528.28 o 
  -5  15   2       63.36       93.06    510.03 o 
  -4  15   2     4795.79     5238.28    510.28 o 
  -3  15   2     1466.91     1602.44    579.05 o 
  -2  15   2      119.82      442.78    553.11 o 
  -1  15   2     6667.91     6636.53    533.62 o 
   0  15   2     1490.35     1803.75    587.01 o 
   1  15   2     2059.36     2385.10    610.05 o 
   2  15   2     3113.04     3662.14    557.24 o 
   3  15   2      363.90      651.14    558.56 o 
   4  15   2      462.80      485.33    629.68 o 
   5  15   2       89.94      199.53    570.87 o 
   6  15   2       71.48       19.66    516.26 o 
   7  15   2     1869.95     2632.72    558.97 o 
   8  15   2      306.76      868.54    508.51 o 
   9  15   2     3073.31     2258.53    551.35 o 
  10  15   2      971.61      963.01    455.45 o 
  11  15   2      250.24     1391.69    548.97 o 
  12  15   2      701.67      898.09    606.13 o 
 -12  16   2       98.30     1107.28    567.81 o 
 -11  16   2     2445.70     1774.82    543.25 o 
 -10  16   2       97.05      680.40    576.02 o 
  -9  16   2     1369.10      978.74    606.67 o 
  -8  16   2     1279.68      815.18    552.12 o 
  -7  16   2     2366.20     2526.92    648.24 o 
  -6  16   2      470.03      716.93    588.17 o 
  -5  16   2     1808.90     2065.32    505.31 o 
  -4  16   2      966.00      862.92    506.16 o 
  -3  16   2     3559.79     2971.47    540.93 o 
  -2  16   2     1386.09     1078.16    461.57 o 
  -1  16   2      165.21      550.84    468.15 o 
   0  16   2     2444.02     3391.19    486.15 o 
   1  16   2       18.46       51.47    539.06 o 
   2  16   2       19.42      215.31    544.11 o 
   3  16   2      539.89      599.89    528.34 o 
   4  16   2       86.30      370.10    509.60 o 
   5  16   2       22.88      674.21    720.56 o 
   6  16   2     1171.76     2321.74    553.61 o 
   7  16   2      221.89      730.44    465.16 o 
   8  16   2       57.72      -20.26    709.24 o 
   9  16   2        4.44      279.99    517.80 o 
  10  16   2      419.70      849.26    512.64 o 
  11  16   2      344.57      395.79    536.25 o 
 -11  17   2       75.59      869.39    630.69 o 
 -10  17   2      233.32      920.13    503.84 o 
  -9  17   2     1026.25     1550.67    503.84 o 
  -8  17   2      262.19      356.05    527.04 o 
  -7  17   2     2959.19     2545.05    575.28 o 
  -6  17   2     1723.18     1808.94    487.16 o 
  -5  17   2      920.62      890.00    532.99 o 
  -4  17   2      358.32      732.53    478.96 o 
  -3  17   2      798.94      523.93    444.40 o 
  -2  17   2       10.94      474.59    535.31 o 
  -1  17   2        8.91      313.99    467.12 o 
   0  17   2       12.15      417.65    433.94 o 
   1  17   2     9281.47     9690.58    645.17 o 
   2  17   2      185.44      686.59    471.21 o 
   3  17   2      954.06      669.41    455.99 o 
   4  17   2      392.14     -467.28    467.28 o 
   5  17   2      452.86      767.04    632.08 o 
   6  17   2       89.93       22.53    506.82 o 
   7  17   2      451.59     1040.80    544.29 o 
   8  17   2      290.50      638.75    498.85 o 
   9  17   2      699.04      488.06    468.04 o 
  10  17   2      226.91      715.71    517.82 o 
 -10  18   2      143.87      559.96    493.41 o 
  -9  18   2     1035.18     1357.59    654.17 o 
  -8  18   2      208.74     -399.96    439.00 o 
  -7  18   2       10.12      678.15    562.70 o 
  -6  18   2       81.86      334.45    603.01 o 
  -5  18   2      210.54      -74.94    495.19 o 
  -4  18   2      781.23      819.06    419.97 o 
  -3  18   2      118.09      588.17    428.11 o 
  -2  18   2     2389.87     2707.67    442.28 o 
  -1  18   2      298.48     1181.65    499.50 o 
   0  18   2       73.62      784.75    439.45 o 
   1  18   2       22.59      322.04    610.17 o 
   2  18   2       21.66     -479.01    479.01 o 
   3  18   2      375.95      375.51    500.05 o 
   4  18   2      164.83     -479.52    518.41 o 
   5  18   2      659.74      996.27    579.92 o 
   6  18   2     1003.17      804.26    535.73 o 
   7  18   2       27.50     -312.22    779.03 o 
   8  18   2       28.11      223.66    676.86 o 
   9  18   2       25.75     -517.27    517.27 o 
  -9  19   2      313.56      608.67    461.73 o 
  -8  19   2     3508.84     3222.99    435.29 o 
  -7  19   2     1094.51      378.43    485.59 o 
  -6  19   2     5600.71     5720.72    478.30 o 
  -5  19   2     1894.11      959.07    461.16 o 
  -4  19   2      258.88     1348.89    470.82 o 
  -3  19   2     1712.84     1850.03    503.84 o 
  -2  19   2     1861.85     1882.40    428.10 o 
  -1  19   2       61.71     1456.56    504.26 o 
   0  19   2      965.10     1154.97    464.88 o 
   1  19   2       30.56      372.83    589.83 o 
   2  19   2      712.33     1216.87    481.72 o 
   3  19   2       70.54      833.51    438.23 o 
   4  19   2      199.75      629.84    470.83 o 
   5  19   2      614.87     1893.13    508.18 o 
   6  19   2        3.29      224.66    467.58 o 
   7  19   2      116.17     -101.75    505.07 o 
  -7  20   2       46.64     -122.01    477.64 o 
  -6  20   2        3.99     1004.10    498.61 o 
  -5  20   2      371.16      491.41    391.68 o 
  -4  20   2      130.48      386.28    374.30 o 
  -3  20   2       85.46      736.64    432.40 o 
  -2  20   2      162.51      -44.45    426.47 o 
  -1  20   2      758.12      627.98    405.16 o 
   0  20   2      953.87     1195.95    514.81 o 
   1  20   2      596.07      537.50    555.59 o 
   2  20   2     1188.67     1583.91    416.26 o 
   3  20   2      940.57      495.99    441.20 o 
   4  20   2      116.80      740.61    511.37 o 
   5  20   2        8.06      611.84    447.18 o 
   6  20   2     1766.54      716.34   1011.63 o 
  -5  21   2      336.32      404.17   1527.09 o 
  -4  21   2      244.89      754.92    509.84 o 
  -3  21   2        5.63      337.72    496.84 o 
  -2  21   2       17.97     -282.02    486.25 o 
  -1  21   2       93.32      -43.73    452.11 o 
   0  21   2      320.90     -476.77    483.86 o 
   1  21   2        2.58     -372.81    481.96 o 
   2  21   2     2174.21     1798.27    423.47 o 
   3  21   2       89.39     1090.30    558.89 o 
 -17   0   3     1173.97      654.43    942.20 o 
 -15   0   3    14582.73    14653.17   1345.91 o 
 -13   0   3    16482.74    16923.40   1166.82 o 
 -11   0   3     2318.23     3147.98   1060.00 o 
  -9   0   3      696.04     1666.27    952.84 o 
  -7   0   3    30391.84    29600.11   1277.35 o 
  -5   0   3    66850.80    62223.85   2089.42 o 
  -3   0   3     2111.29     1858.66   2296.41 o 
  -1   0   3    41568.45    39400.47   2817.96 o 
   1   0   3    59521.97    63945.68   2549.87 o 
   3   0   3    23639.07    24133.64   1840.94 o 
   5   0   3     3312.06     2791.90   1164.12 o 
   7   0   3       41.11      975.80    977.18 o 
   9   0   3    21311.34    19833.90   1410.95 o 
  11   0   3      193.25     1463.92   1038.95 o 
  13   0   3     7454.57     6323.04    798.78 o 
  15   0   3        2.53      702.44    832.58 o 
 -18   1   3      669.24     1040.83    644.00 o 
 -17   1   3       18.32      426.32    672.52 o 
 -16   1   3       11.53      320.51    665.77 o 
 -15   1   3     1128.90     1306.58    645.83 o 
 -14   1   3     1330.54     1779.82    677.65 o 
 -13   1   3       40.88      719.17    761.14 o 
 -12   1   3      266.61      569.64    777.51 o 
 -11   1   3        4.91       -4.02    750.11 o 
 -10   1   3    10510.82    10510.23    806.85 o 
  -9   1   3     3971.02     4408.47    707.47 o 
  -8   1   3      948.67      872.58    753.77 o 
  -7   1   3    27705.58    28001.44    957.79 o 
  -6   1   3      368.29      746.88    984.74 o 
  -5   1   3        0.89      596.04   1186.90 o 
  -4   1   3     2239.11     1688.24   1258.37 o 
  -3   1   3    43806.26    44937.03   1583.62 o 
  -2   1   3        9.58      601.45   2334.30 o 
  -1   1   3    78886.68    80594.85   2768.01 o 
   0   1   3      414.13     -124.35   1481.08 o 
   1   1   3    54121.79    61795.61   3376.46 o 
   2   1   3    26384.89    25132.28   1482.71 o 
   3   1   3    34735.38    36058.56   1445.32 o 
   4   1   3     1743.51     1214.62   1069.04 o 
   5   1   3    21428.91    21044.79    927.34 o 
   6   1   3      381.14      494.12    790.89 o 
   7   1   3     7080.14     7338.82    736.19 o 
   8   1   3     1796.37     1551.11    780.62 o 
   9   1   3    13261.60    14643.93    761.78 o 
  10   1   3     1791.59     1574.76    787.75 o 
  11   1   3     7448.00     7665.35    642.03 o 
  12   1   3     1103.60     1077.61    653.33 o 
  13   1   3    21476.62    22682.65    706.77 o 
  14   1   3       23.59      -40.78    576.69 o 
  15   1   3      919.97      707.10    561.64 o 
  16   1   3       48.82     -119.96    544.68 o 
 -18   2   3      221.75      440.43    730.06 o 
 -17   2   3        2.73       99.38    701.23 o 
 -16   2   3       35.39      266.01    690.15 o 
 -15   2   3     3204.05     3717.74    646.48 o 
 -14   2   3     1225.19     1341.14    672.29 o 
 -13   2   3     2915.17     3299.95    730.86 o 
 -12   2   3     7428.74     7871.92    827.43 o 
 -11   2   3      141.97      700.47    799.42 o 
 -10   2   3     6283.90     6151.91    764.21 o 
  -9   2   3      224.12       32.11    796.53 o 
  -8   2   3      769.54      578.45    892.04 o 
  -7   2   3      181.49      698.75    959.25 o 
  -6   2   3    43670.65    43664.20   1577.03 o 
  -5   2   3     2882.09     2091.00   1173.43 o 
  -4   2   3     5062.16     5171.01   1492.65 o 
  -3   2   3     2976.03     1953.06   1091.48 o 
  -2   2   3     1915.49     1318.04   1101.58 o 
  -1   2   3     2586.89     1068.57   1377.06 o 
   0   2   3     2582.13     2684.70   1369.33 o 
   1   2   3     8964.65     9259.54   1260.83 o 
   2   2   3      245.23     1069.13   1171.31 o 
   3   2   3     1823.71     1543.32   1149.46 o 
   4   2   3     6871.18     6619.55   1059.01 o 
   5   2   3      996.73     2247.87    863.95 o 
   6   2   3      316.00     -218.99    661.75 o 
   7   2   3      234.20     -314.23    796.11 o 
   8   2   3      290.20      728.33    736.16 o 
   9   2   3     1912.38     1909.36    746.74 o 
  10   2   3     1619.32     1818.61    750.36 o 
  11   2   3       49.56      448.91    733.62 o 
  12   2   3       37.65     1355.56    613.16 o 
  13   2   3     1228.77     1612.51    645.94 o 
  14   2   3      765.98      912.24    633.14 o 
  15   2   3      627.24      757.07    623.76 o 
  16   2   3      841.46      480.66    582.14 o 
 -18   3   3     1913.26     1733.38    733.16 o 
 -17   3   3       30.70      779.62    710.75 o 
 -16   3   3       41.17     -234.53    690.64 o 
 -15   3   3      306.34      595.58    670.83 o 
 -14   3   3     1027.82     1105.13    687.72 o 
 -13   3   3       21.16      603.85    797.27 o 
 -12   3   3     3508.64     3799.26    768.63 o 
 -11   3   3     1436.28     1198.16    747.50 o 
 -10   3   3    29049.56    31523.23    906.22 o 
  -9   3   3     3609.56     3250.38    861.92 o 
  -8   3   3        7.48      723.72    868.85 o 
  -7   3   3      173.51      664.93    876.62 o 
  -6   3   3    15601.29    14761.55   1027.13 o 
  -5   3   3     3231.79     1899.05   1193.32 o 
  -4   3   3    38708.02    35371.01   1371.78 o 
  -3   3   3   102713.75    95396.06   3569.67 o 
  -2   3   3     2443.27     2121.31   1060.02 o 
  -1   3   3       20.79      441.89   1132.01 o 
   0   3   3    19321.72    19639.65   1471.94 o 
   1   3   3      254.00     1712.89   1525.11 o 
   2   3   3     2205.77     2235.50   1390.49 o 
   3   3   3     8159.20     8597.83    957.75 o 
   4   3   3     2189.77     1296.58    890.59 o 
   5   3   3     2828.64     3273.05    952.64 o 
   6   3   3      899.23      743.12    829.99 o 
   7   3   3     1923.09     2198.96    654.37 o 
   8   3   3      151.47      958.73    628.68 o 
   9   3   3      962.85     1332.15    654.46 o 
  10   3   3       75.58     -368.13    701.65 o 
  11   3   3     1184.89     1765.35    639.85 o 
  12   3   3     3260.32     3884.84    619.21 o 
  13   3   3      226.31     -215.50    632.32 o 
  14   3   3     3651.13     3235.39    644.17 o 
  15   3   3        7.24      158.16    679.16 o 
  16   3   3      144.29      779.13    669.38 o 
 -18   4   3      360.34     1132.64    720.92 o 
 -17   4   3       24.63      661.54    658.46 o 
 -16   4   3     1151.65     1694.35    634.33 o 
 -15   4   3       61.53      -21.80    715.68 o 
 -14   4   3     4171.50     4393.38    720.46 o 
 -13   4   3     2223.46     2445.71    813.72 o 
 -12   4   3      326.16     1612.61    834.14 o 
 -11   4   3     2942.68     2383.05    784.21 o 
 -10   4   3        2.57      -41.41    805.07 o 
  -9   4   3      457.07      562.34    882.36 o 
  -8   4   3     2923.77     2624.86    854.82 o 
  -7   4   3     2552.74     2176.91    816.34 o 
  -6   4   3    13482.32    12769.60   1084.19 o 
  -5   4   3    10532.84    10135.03    968.43 o 
  -4   4   3    12427.86    11447.33    965.54 o 
  -3   4   3     7465.11     6757.87    944.82 o 
  -2   4   3     4961.44     4715.64   1016.70 o 
  -1   4   3      136.62      813.48   1038.66 o 
   0   4   3     2143.53     3291.38   1174.77 o 
   1   4   3     1141.67     2139.07   1459.29 o 
   2   4   3    25595.71    27049.42   1636.83 o 
   3   4   3    31480.84    29656.58   1114.81 o 
   4   4   3     3003.65     2869.49    943.93 o 
   5   4   3    17441.08    15616.52    951.45 o 
   6   4   3     3574.67     2837.13    802.32 o 
   7   4   3    14659.36    14809.90    751.39 o 
   8   4   3     1458.55     1685.74    727.40 o 
   9   4   3     7762.72     7563.12    830.87 o 
  10   4   3      393.33      569.69    603.45 o 
  11   4   3      182.44     1062.70    756.91 o 
  12   4   3     4702.90     4918.95    673.05 o 
  13   4   3      104.11      541.47    593.92 o 
  14   4   3      232.04      795.08    690.38 o 
  15   4   3      239.92      387.23    656.85 o 
  16   4   3       20.39     -550.58    623.71 o 
 -18   5   3     1390.57      580.27    669.46 o 
 -17   5   3      213.60     1051.44    635.39 o 
 -16   5   3      378.82      805.21    568.16 o 
 -15   5   3        9.82      966.50    583.48 o 
 -14   5   3       90.62      585.93    661.21 o 
 -13   5   3     6095.02     7033.59    873.26 o 
 -12   5   3       62.87       34.24    699.74 o 
 -11   5   3     1644.20     2215.69    724.06 o 
 -10   5   3     1896.35     1958.77    864.71 o 
  -9   5   3     4254.44     4677.68    936.86 o 
  -8   5   3     4184.05     4563.19    770.91 o 
  -7   5   3     4299.60     3454.18    838.54 o 
  -6   5   3    30288.80    30101.82   1430.94 o 
  -5   5   3     3017.09     3461.91    852.14 o 
  -4   5   3    10117.97     9113.81    845.35 o 
  -3   5   3     9043.52     7010.13    893.37 o 
  -2   5   3     5086.97     4093.59    832.64 o 
  -1   5   3      399.31      500.05    931.66 o 
   0   5   3      591.82      719.31    908.13 o 
   1   5   3     4480.74     3198.68   1274.55 o 
   2   5   3    52944.45    53525.57   1209.91 o 
   3   5   3       94.41      545.55    962.67 o 
   4   5   3     5173.83     6497.26    939.38 o 
   5   5   3      239.50      531.92    830.46 o 
   6   5   3     3198.35     4881.71    869.67 o 
   7   5   3      960.98     1067.64    814.02 o 
   8   5   3    16196.89    17506.29    831.47 o 
   9   5   3      189.99      502.64    696.50 o 
  10   5   3      311.04     1128.41    686.16 o 
  11   5   3      118.68     1140.44    628.17 o 
  12   5   3     2583.06     2229.56    662.89 o 
  13   5   3        8.69      321.87    654.33 o 
  14   5   3     7795.20     8332.59    678.56 o 
  15   5   3      119.52      738.79    613.27 o 
  16   5   3      145.26     1031.54    617.04 o 
 -18   6   3      298.19       50.22    587.57 o 
 -17   6   3      172.98      686.66    548.44 o 
 -16   6   3     4523.11     4146.50    685.07 o 
 -15   6   3      808.73      347.39    729.62 o 
 -14   6   3     9547.94    11356.00    910.33 o 
 -13   6   3      262.75     -325.19    737.77 o 
 -12   6   3      810.72     1637.14    728.77 o 
 -11   6   3      639.35      394.93    789.25 o 
 -10   6   3     1084.71     1105.77    747.28 o 
  -9   6   3      187.45      587.81    872.54 o 
  -8   6   3     1739.47     1568.82    855.13 o 
  -7   6   3     2550.31     1879.29    743.74 o 
  -6   6   3     8879.77     8765.94    790.86 o 
  -5   6   3     7121.62     5820.75    897.86 o 
  -4   6   3       91.16     -411.42    773.53 o 
  -3   6   3       66.61      851.23    870.37 o 
  -2   6   3     6345.86     4479.89    903.74 o 
  -1   6   3     1827.80     1352.03    767.07 o 
   0   6   3     3741.52     2208.82    906.27 o 
   1   6   3     1549.19     1003.33    813.66 o 
   2   6   3     7618.60     7995.09   1055.08 o 
   3   6   3     1162.76     1525.56    928.63 o 
   4   6   3      202.52      601.84    826.44 o 
   5   6   3     2487.28     1903.63    870.67 o 
   6   6   3     8466.93     8767.86    773.65 o 
   7   6   3      656.98      818.90    705.95 o 
   8   6   3      928.88     2015.70    818.25 o 
   9   6   3     1342.46     1958.28    790.63 o 
  10   6   3       17.29      424.99    618.33 o 
  11   6   3       59.39      501.36    578.81 o 
  12   6   3      833.34      729.08    555.91 o 
  13   6   3       87.83      636.86    645.67 o 
  14   6   3        3.03     1176.89    677.27 o 
  15   6   3      421.09      216.91    585.69 o 
 -17   7   3        2.32       -0.08    640.26 o 
 -16   7   3      378.73       70.90    614.89 o 
 -15   7   3       17.95     1094.69    705.94 o 
 -14   7   3      549.55      835.86    677.36 o 
 -13   7   3      628.29     1444.59    699.58 o 
 -12   7   3      784.41     1397.59    639.51 o 
 -11   7   3     1173.84     1490.48    720.44 o 
 -10   7   3    10794.17    10666.37    893.11 o 
  -9   7   3     8314.31     9223.14    758.23 o 
  -8   7   3      485.99      301.27    911.52 o 
  -7   7   3      149.80      245.25    764.88 o 
  -6   7   3    16347.17    16690.13    888.81 o 
  -5   7   3    23384.59    22499.77    811.91 o 
  -4   7   3       20.52      745.20    746.87 o 
  -3   7   3    16163.14    15773.82    787.70 o 
  -2   7   3     8903.22     8080.94    817.92 o 
  -1   7   3     3459.14     3428.78    702.33 o 
   0   7   3    12957.28    11193.71    769.77 o 
   1   7   3      638.05      992.61    812.42 o 
   2   7   3      344.94      741.86    830.38 o 
   3   7   3     1645.99     1479.81    942.13 o 
   4   7   3     7082.25     7326.25    963.21 o 
   5   7   3    10457.03     9975.45    768.79 o 
   6   7   3      114.94     -205.25    765.44 o 
   7   7   3      665.97      877.54    732.77 o 
   8   7   3     6731.28     7483.54    713.22 o 
   9   7   3      223.47      786.69    800.43 o 
  10   7   3     1124.22     1170.48    616.55 o 
  11   7   3      732.53      431.47    597.20 o 
  12   7   3     2416.92     2874.25    532.09 o 
  13   7   3     1587.78     1998.08    650.66 o 
  14   7   3     2441.17     2071.36    639.49 o 
  15   7   3      342.68      504.61    723.25 o 
 -17   8   3       30.97     -115.68    702.65 o 
 -16   8   3     1834.70     1539.74    639.80 o 
 -15   8   3     1315.18     1406.88    656.65 o 
 -14   8   3     2249.04     1716.17    496.78 o 
 -13   8   3        5.10     -526.93    526.93 o 
 -12   8   3      572.91      100.31    636.93 o 
 -11   8   3     2134.98     1578.53    714.21 o 
 -10   8   3     3532.56     3494.36    844.91 o 
  -9   8   3       45.09      177.74    888.62 o 
  -8   8   3     5283.41     6660.47    924.09 o 
  -7   8   3     1074.08     1140.79    715.57 o 
  -6   8   3    20450.40    18435.18    767.11 o 
  -5   8   3     2097.94     2150.25    717.69 o 
  -4   8   3     4678.91     3837.41    743.83 o 
  -3   8   3    19196.77    18451.03    735.08 o 
  -2   8   3        7.32      530.98    704.29 o 
  -1   8   3      498.32     1247.48    693.81 o 
   0   8   3     2407.75     3109.06    739.94 o 
   1   8   3      344.31      885.45    697.30 o 
   2   8   3     1279.06     1310.18    703.49 o 
   3   8   3     1442.78     1191.46    780.62 o 
   4   8   3     1219.90      206.35    678.34 o 
   5   8   3     1699.17     1223.93    827.55 o 
   6   8   3     2186.29     1978.16    701.99 o 
   7   8   3     1285.91     1846.00    662.11 o 
   8   8   3     1092.08     1296.13    672.17 o 
   9   8   3    16839.24    16698.32    796.03 o 
  10   8   3      475.23     1336.54    543.24 o 
  11   8   3      104.56      516.46    580.97 o 
  12   8   3       63.57      564.19    537.12 o 
  13   8   3      561.56      717.77    671.60 o 
  14   8   3     1072.39     1375.34    611.77 o 
  15   8   3        0.16     -195.01    559.91 o 
 -17   9   3      145.95     1248.11    668.48 o 
 -16   9   3      722.68     1172.62    693.48 o 
 -15   9   3        6.02      204.14    655.60 o 
 -14   9   3      435.78     1903.41    724.61 o 
 -13   9   3       47.46      408.01    643.38 o 
 -12   9   3      732.13      580.41    588.55 o 
 -11   9   3     2044.19     2357.52    589.35 o 
 -10   9   3      194.77      377.38    710.82 o 
  -9   9   3     2164.71     1963.17    780.53 o 
  -8   9   3     1001.93      972.83    782.93 o 
  -7   9   3      304.88      932.39    715.11 o 
  -6   9   3     1116.82     -116.72    737.88 o 
  -5   9   3     6776.15     6022.54    663.68 o 
  -4   9   3      241.48      995.97    623.65 o 
  -3   9   3     1032.56     2213.31    678.10 o 
  -2   9   3      753.93     1001.69    594.55 o 
  -1   9   3     1281.43     1648.71    623.35 o 
   0   9   3      180.26      527.29    734.39 o 
   1   9   3     3710.65     3889.89    722.47 o 
   2   9   3      318.79     1047.18    634.62 o 
   3   9   3       80.96      -52.84    750.52 o 
   4   9   3      177.85      982.82    640.72 o 
   5   9   3     2037.53     2977.21    635.47 o 
   6   9   3      411.54      338.15    753.58 o 
   7   9   3     3608.11     3656.85    614.55 o 
   8   9   3      821.87      525.08    650.38 o 
   9   9   3     1257.85     1274.13    610.17 o 
  10   9   3      503.48     1131.82    642.67 o 
  11   9   3       38.22      129.48    683.69 o 
  12   9   3       32.77     -520.34    520.34 o 
  13   9   3     6172.27     5388.78    609.53 o 
  14   9   3      352.34     1105.41    522.10 o 
  15   9   3      911.28      635.71    998.85 o 
 -16  10   3       75.51      976.68    664.30 o 
 -15  10   3     4326.19     5174.42    683.20 o 
 -14  10   3      301.86     1699.59    642.10 o 
 -13  10   3     1324.08     1577.40    585.47 o 
 -12  10   3      184.88      195.53    496.19 o 
 -11  10   3      570.99     1881.36    764.83 o 
 -10  10   3      380.81      845.13    658.16 o 
  -9  10   3       55.03     -649.81    667.35 o 
  -8  10   3     2481.87     2985.01    733.33 o 
  -7  10   3     2308.79     3157.64    650.40 o 
  -6  10   3      225.01      788.43    620.67 o 
  -5  10   3    15160.33    15193.00    647.18 o 
  -4  10   3      838.98     1452.27    600.53 o 
  -3  10   3      438.64      845.77    672.59 o 
  -2  10   3      561.20      894.93    610.47 o 
  -1  10   3     3617.54     4335.15    597.37 o 
   0  10   3      755.24      802.99    627.70 o 
   1  10   3     3793.48     3574.58    662.47 o 
   2  10   3     2654.03     3393.56    614.70 o 
   3  10   3      173.98      813.42    652.14 o 
   4  10   3      270.89      332.43    718.93 o 
   5  10   3      781.67     1211.64    654.75 o 
   6  10   3       46.12      349.36    558.14 o 
   7  10   3      328.79      482.71    635.70 o 
   8  10   3      136.50      649.30    608.74 o 
   9  10   3     5157.78     4765.78    627.34 o 
  10  10   3     1411.70     1108.21    560.11 o 
  11  10   3      543.15      959.31    675.23 o 
  12  10   3       47.43      812.10    736.29 o 
  13  10   3      399.34      447.25    491.28 o 
  14  10   3      251.64      446.75    977.00 o 
 -16  11   3        0.66      477.66    832.29 o 
 -15  11   3      341.25       70.64   1140.30 o 
 -14  11   3      567.61      323.09    671.30 o 
 -13  11   3      187.81     1169.11    525.71 o 
 -12  11   3      129.50      818.59    638.72 o 
 -11  11   3     4051.88     4225.47    641.79 o 
 -10  11   3      517.51     1057.16    719.51 o 
  -9  11   3     2616.69     3008.46    627.84 o 
  -8  11   3      480.33     1289.97    693.62 o 
  -7  11   3    10149.40    11170.45    668.73 o 
  -6  11   3     4441.20     3957.92    721.57 o 
  -5  11   3    12535.42    13017.94    609.09 o 
  -4  11   3     4732.71     5209.29    552.19 o 
  -3  11   3     7883.08     8568.40    560.57 o 
  -2  11   3       83.20      -32.65    569.16 o 
  -1  11   3    35715.69    35718.87    683.65 o 
   0  11   3        0.45       54.03    738.49 o 
   1  11   3     7187.89     7724.34    665.88 o 
   2  11   3     3865.85     4143.49    658.26 o 
   3  11   3      744.35     -421.83    602.28 o 
   4  11   3       15.65      623.38    620.33 o 
   5  11   3     4144.57     4029.13    735.40 o 
   6  11   3      154.41      250.09    609.16 o 
   7  11   3      401.65     1180.07    603.63 o 
   8  11   3       50.22      585.11    605.99 o 
   9  11   3     3160.44     2552.92    603.22 o 
  10  11   3       14.24      761.31    571.91 o 
  11  11   3     9013.15     9673.97    543.95 o 
  12  11   3      934.33     1205.81    644.91 o 
  13  11   3     8390.38     6247.71    554.90 o 
  14  11   3       15.68       76.26    464.09 o 
 -15  12   3     5182.74     4694.39    600.54 o 
 -14  12   3       45.97      970.22    641.18 o 
 -13  12   3     3893.76     3281.69    598.82 o 
 -12  12   3      561.48      733.87    541.71 o 
 -11  12   3       26.22      693.37    698.11 o 
 -10  12   3      157.42      331.63    698.39 o 
  -9  12   3     1055.52     1988.63    689.86 o 
  -8  12   3        2.23      683.85    645.81 o 
  -7  12   3     1851.48      576.59    596.65 o 
  -6  12   3      423.98      468.49    604.60 o 
  -5  12   3    14625.17    15434.81    611.52 o 
  -4  12   3     1126.65     1555.20    575.24 o 
  -3  12   3     1138.63     1798.15    584.65 o 
  -2  12   3     3376.80     3064.41    635.35 o 
  -1  12   3     1282.21     1708.27    641.63 o 
   0  12   3      663.52     1415.40    599.67 o 
   1  12   3    14261.67    14869.42    664.98 o 
   2  12   3     1832.51     2972.40    674.34 o 
   3  12   3      321.89      974.16    623.35 o 
   4  12   3       13.49     1015.33    667.24 o 
   5  12   3     1023.83     2372.11    608.96 o 
   6  12   3     2242.88     2285.50    587.54 o 
   7  12   3        6.81     1386.75    872.93 o 
   8  12   3      496.28     1617.63    542.57 o 
   9  12   3       54.96       91.38    523.14 o 
  10  12   3      123.66      452.27    507.70 o 
  11  12   3      125.04       51.15    568.01 o 
  12  12   3      573.02      529.27    563.25 o 
  13  12   3      428.55     1150.44    521.42 o 
 -15  13   3       48.40      758.45    969.08 o 
 -14  13   3      995.33       91.55    511.45 o 
 -13  13   3       74.03      -44.48    525.10 o 
 -12  13   3       27.70      382.36    662.70 o 
 -11  13   3      794.82     1822.98    564.09 o 
 -10  13   3     2847.61     2892.52    549.45 o 
  -9  13   3      230.16      937.06    561.91 o 
  -8  13   3      242.94      -90.86    633.37 o 
  -7  13   3      824.37      645.34    550.07 o 
  -6  13   3     4683.29     4526.06    584.42 o 
  -5  13   3     1214.81     1457.07    547.60 o 
  -4  13   3      443.57     1023.34    523.78 o 
  -3  13   3     3831.69     3510.43    484.43 o 
  -2  13   3     3868.33     3429.49    554.54 o 
  -1  13   3      615.64     1365.46    583.21 o 
   0  13   3      191.17       19.23    580.93 o 
   1  13   3        1.22      595.49    710.22 o 
   2  13   3     1596.30     1862.92    567.91 o 
   3  13   3      208.75       92.98    646.09 o 
   4  13   3     8285.97     8059.91    584.54 o 
   5  13   3      726.56     1020.65    517.59 o 
   6  13   3       80.12      408.95    576.73 o 
   7  13   3       19.61     1544.30    573.19 o 
   8  13   3      743.87      931.54    582.99 o 
   9  13   3       22.76      187.81    526.49 o 
  10  13   3      194.52      -58.37    539.98 o 
  11  13   3     1214.01     1173.42    510.80 o 
  12  13   3      545.99     1396.62    681.44 o 
  13  13   3     1588.69      287.90   1419.20 o 
 -14  14   3     2237.65     1267.58    608.18 o 
 -13  14   3       99.80      498.73    526.46 o 
 -12  14   3      529.92      694.54    582.93 o 
 -11  14   3      421.52      488.37    551.55 o 
 -10  14   3     1672.14     2545.42    623.78 o 
  -9  14   3     1381.02     1267.95    838.91 o 
  -8  14   3      395.71     -212.91    567.93 o 
  -7  14   3     3325.87     2947.77    547.28 o 
  -6  14   3    10765.47    11446.16    561.81 o 
  -5  14   3      202.96     -167.71    543.37 o 
  -4  14   3     4344.48     5468.35    579.39 o 
  -3  14   3      195.71      956.92    617.25 o 
  -2  14   3      644.56      737.29    548.38 o 
  -1  14   3     1067.15     1042.08    589.65 o 
   0  14   3      508.86      292.30    602.02 o 
   1  14   3     2150.13     2487.27    594.21 o 
   2  14   3     1058.03     1623.41    587.40 o 
   3  14   3     1759.28     1664.93    583.12 o 
   4  14   3      361.50      149.17    703.23 o 
   5  14   3     1251.83      415.34    555.75 o 
   6  14   3       16.24      572.94    523.08 o 
   7  14   3     1675.53     1748.29    619.12 o 
   8  14   3     1176.70     1537.57    536.38 o 
   9  14   3      323.94      254.78    474.71 o 
  10  14   3     1222.45      983.21    502.86 o 
  11  14   3      137.00      590.63    821.49 o 
  12  14   3      590.75     1961.64    503.91 o 
 -13  15   3     1845.55      272.34    571.23 o 
 -12  15   3        0.65      768.18    577.57 o 
 -11  15   3      965.66      945.17    613.72 o 
 -10  15   3     4059.13     2301.47    642.15 o 
  -9  15   3     1084.27      384.82    545.58 o 
  -8  15   3      174.98      547.44    499.31 o 
  -7  15   3      435.35      460.96    522.41 o 
  -6  15   3     1571.00     1841.70    555.20 o 
  -5  15   3       17.76      935.32    489.41 o 
  -4  15   3      291.87      517.52    513.50 o 
  -3  15   3     1363.27     1209.32    551.49 o 
  -2  15   3     4087.24     4327.06    505.54 o 
  -1  15   3      666.53     1096.82    490.21 o 
   0  15   3     4454.21     4641.81    557.65 o 
   1  15   3       26.21      404.03    586.74 o 
   2  15   3        2.42      219.90    543.06 o 
   3  15   3      278.71      776.14    514.48 o 
   4  15   3     1119.64     1155.13    633.05 o 
   5  15   3      224.26      100.36    559.74 o 
   6  15   3        0.02      472.58    561.02 o 
   7  15   3       22.13     -550.47    550.47 o 
   8  15   3     1414.84     1412.03    514.29 o 
   9  15   3       45.63      225.03    440.43 o 
  10  15   3     1034.74      828.48    519.41 o 
  11  15   3       19.96      -90.02    519.30 o 
 -12  16   3      500.18      528.99    571.84 o 
 -11  16   3      219.80     1191.24    619.39 o 
 -10  16   3       81.65     1531.99    548.72 o 
  -9  16   3      782.87      907.38    534.69 o 
  -8  16   3      839.57      540.61    529.18 o 
  -7  16   3      335.41      651.44    565.41 o 
  -6  16   3      835.38     1158.98    480.42 o 
  -5  16   3     1566.17      977.91    443.32 o 
  -4  16   3      783.83      386.05    492.07 o 
  -3  16   3      662.38     1260.98    455.33 o 
  -2  16   3       16.10      138.49    485.01 o 
  -1  16   3      502.91      234.24    472.43 o 
   0  16   3     1071.96     1917.90    507.79 o 
   1  16   3     2092.14     2111.72    503.97 o 
   2  16   3     2443.72     2938.20    508.89 o 
   3  16   3      194.98      543.86    592.70 o 
   4  16   3      814.07      944.93    575.79 o 
   5  16   3      125.50     1118.46    585.53 o 
   6  16   3     1430.33      420.07    543.17 o 
   7  16   3      764.03      202.64    555.66 o 
   8  16   3        0.59      135.54    543.53 o 
   9  16   3       26.02      941.28    456.29 o 
  10  16   3      333.85       31.82    422.35 o 
 -11  17   3        0.41     -576.16    576.16 o 
 -10  17   3      762.93      779.43    501.89 o 
  -9  17   3      362.90     1383.10    457.37 o 
  -8  17   3      576.60     1467.48    616.79 o 
  -7  17   3      359.63       95.28    532.69 o 
  -6  17   3     3618.07     2962.00    511.50 o 
  -5  17   3       72.23       -6.08    440.96 o 
  -4  17   3       88.91      434.11    477.40 o 
  -3  17   3      112.58      757.21    450.29 o 
  -2  17   3      357.07      763.10    451.49 o 
  -1  17   3       52.95      -40.08    419.17 o 
   0  17   3     2019.11     1375.24    535.54 o 
   1  17   3       76.31      147.82    461.06 o 
   2  17   3        2.44      558.54    459.51 o 
   3  17   3        0.16       94.64    460.31 o 
   4  17   3      473.51      884.42    470.84 o 
   5  17   3     1157.08     1049.92    598.36 o 
   6  17   3        8.85      233.66    718.89 o 
   7  17   3      380.74     1431.35    461.21 o 
   8  17   3     1362.07     1328.99    461.32 o 
   9  17   3        0.34     -314.78    499.35 o 
 -10  18   3        0.68      100.20    601.53 o 
  -9  18   3        0.07     -170.70    525.89 o 
  -8  18   3      844.21      477.33    474.06 o 
  -7  18   3      419.03      209.60    461.81 o 
  -6  18   3     1416.24     1083.71    483.07 o 
  -5  18   3       80.89      727.77    487.87 o 
  -4  18   3       18.05       65.34    455.53 o 
  -3  18   3      589.35      737.80    456.43 o 
  -2  18   3     1195.92      881.58    528.22 o 
  -1  18   3      289.91      487.85    435.84 o 
   0  18   3      321.08     -255.63    633.27 o 
   1  18   3      321.79     1126.94    576.76 o 
   2  18   3       36.98      -52.99    501.66 o 
   3  18   3      503.90      205.11    709.94 o 
   4  18   3       50.78       50.13    440.65 o 
   5  18   3       14.37      -60.96    467.19 o 
   6  18   3       70.83      975.55    517.47 o 
   7  18   3        3.34      874.18    525.46 o 
   8  18   3      557.61      448.65    503.15 o 
  -9  19   3      224.50      -65.99    442.68 o 
  -8  19   3      578.37     1103.35    435.17 o 
  -7  19   3      358.19      -61.31    504.34 o 
  -6  19   3      104.61     -358.92    442.43 o 
  -5  19   3       25.93      267.34    716.01 o 
  -4  19   3      272.45      594.36    456.63 o 
  -3  19   3      905.92      109.01    459.73 o 
  -2  19   3      162.88      301.58    417.06 o 
  -1  19   3      127.91      122.73    477.13 o 
   0  19   3       65.72      474.65    517.01 o 
   1  19   3      557.50     -162.33    591.53 o 
   2  19   3      171.05      -98.60    507.43 o 
   3  19   3      669.67      434.06    481.18 o 
   4  19   3      453.06      797.07    499.99 o 
   5  19   3     1884.21     1482.72    513.34 o 
   6  19   3       45.64       95.56    441.65 o 
   7  19   3      149.98      323.61    522.68 o 
  -7  20   3      407.30      645.76    473.07 o 
  -6  20   3        5.80      200.47    462.55 o 
  -5  20   3      344.28       69.92    432.02 o 
  -4  20   3        0.51      564.45    387.44 o 
  -3  20   3       20.99      194.36    400.41 o 
  -2  20   3       12.73      138.73    424.06 o 
  -1  20   3      593.88      934.75    473.16 o 
   0  20   3      177.95      308.93    462.13 o 
   1  20   3     1081.00      617.24    506.62 o 
   2  20   3        5.64      108.65    406.58 o 
   3  20   3      128.79     1017.08    469.50 o 
   4  20   3       20.57      317.35    475.02 o 
   5  20   3       44.74     -204.58    623.97 o 
  -4  21   3      180.13      511.90    544.59 o 
  -3  21   3      259.44      449.35    394.20 o 
  -2  21   3       78.54       46.27    463.95 o 
  -1  21   3     1198.74     1763.67    463.60 o 
   0  21   3        8.06      383.13    454.82 o 
   1  21   3       17.95      323.00    449.87 o 
   2  21   3      184.11      407.79    401.42 o 
 -18   0   4     1204.94      962.40    889.67 o 
 -16   0   4      382.40      249.25    924.80 o 
 -14   0   4     5839.04     7335.94   1052.04 o 
 -12   0   4     1343.96     1086.01   1067.39 o 
 -10   0   4     7646.74     8712.13   1059.49 o 
  -8   0   4    36655.44    36312.46   1258.60 o 
  -6   0   4     9182.32    10394.22   1473.26 o 
  -4   0   4        3.40     1210.76   2190.17 o 
  -2   0   4   122182.86   128619.51   3963.74 o 
   0   0   4     1051.59     1233.36   2182.40 o 
   2   0   4     1609.77     1501.30   1755.32 o 
   4   0   4    26154.56    27094.87   1141.22 o 
   6   0   4      138.56      433.10    901.82 o 
   8   0   4     5237.10     5745.60   1140.10 o 
  10   0   4     3564.28     2571.12    728.38 o 
  12   0   4      237.34      220.38    901.00 o 
  14   0   4      930.39     -259.81    871.84 o 
  16   0   4       10.04      456.41    788.94 o 
 -19   1   4        0.41     1001.45    726.14 o 
 -18   1   4     2618.16     2439.97    700.97 o 
 -17   1   4      228.27      308.27    732.55 o 
 -16   1   4      754.87      448.79    661.40 o 
 -15   1   4      455.84       46.80    700.47 o 
 -14   1   4       59.41      878.55    690.18 o 
 -13   1   4     1284.32     1139.43    784.72 o 
 -12   1   4       40.07      599.43    789.26 o 
 -11   1   4     1108.05     1285.92    764.56 o 
 -10   1   4    22309.76    22361.11    849.67 o 
  -9   1   4     3158.45     3793.81    719.73 o 
  -8   1   4     4413.07     4395.10    819.56 o 
  -7   1   4     1849.26     1319.60    875.79 o 
  -6   1   4     1552.42      686.62    879.54 o 
  -5   1   4    13181.83    11852.34   1171.69 o 
  -4   1   4    39317.36    39496.14   2388.17 o 
  -3   1   4     7165.06     6890.15   2308.27 o 
  -2   1   4     6770.13     6902.95   2203.30 o 
  -1   1   4     5621.21     4809.32   1581.33 o 
   0   1   4     5953.01     5236.24   1574.59 o 
   1   1   4    19958.26    18556.61   1193.34 o 
   2   1   4     8005.07     7395.22   1240.88 o 
   3   1   4     4615.58     3012.82   1085.39 o 
   4   1   4     8869.39     8299.32    968.52 o 
   5   1   4     2457.61     2590.41    875.62 o 
   6   1   4    17098.13    18967.13    789.45 o 
   7   1   4      285.13     -384.67    713.84 o 
   8   1   4     1292.41     2361.43    728.23 o 
   9   1   4     3115.30     3126.33    731.55 o 
  10   1   4     3981.99     4337.72    697.17 o 
  11   1   4      802.08     1244.14    610.53 o 
  12   1   4      290.76      234.64    638.59 o 
  13   1   4     6709.49     5702.28    687.09 o 
  14   1   4     4051.64     3688.54    661.12 o 
  15   1   4     1158.11     1323.79    596.17 o 
  16   1   4      606.35     1006.92    545.17 o 
 -18   2   4      451.29      818.17    715.92 o 
 -17   2   4        0.52      327.59    702.72 o 
 -16   2   4      823.77     1193.93    694.55 o 
 -15   2   4     3324.99     3270.24    684.94 o 
 -14   2   4    11587.85    11102.97    771.96 o 
 -13   2   4    12036.62    11703.62    730.80 o 
 -12   2   4     3201.11     3120.99    842.77 o 
 -11   2   4      190.15      110.19    857.47 o 
 -10   2   4      268.39       28.59    786.07 o 
  -9   2   4       18.24      685.29    845.06 o 
  -8   2   4     2923.63     3341.65    767.79 o 
  -7   2   4      208.44      469.22    930.38 o 
  -6   2   4    40646.84    40025.35   1954.78 o 
  -5   2   4    13601.16    13097.89   1072.84 o 
  -4   2   4     3111.44     2320.55   1247.82 o 
  -3   2   4     4106.33     5067.13   1444.36 o 
  -2   2   4    18751.37    16296.43   1686.01 o 
  -1   2   4     3380.84     4469.18   1962.07 o 
   0   2   4     7204.74     6841.12   1665.77 o 
   1   2   4     9442.94     8035.64   1535.83 o 
   2   2   4     4645.79     4835.18   1400.20 o 
   3   2   4    16264.93    17254.56    981.09 o 
   4   2   4      343.08      350.79    850.69 o 
   5   2   4     9510.12    11139.98    854.46 o 
   6   2   4       50.62     1132.02    807.76 o 
   7   2   4      712.40     1147.26    773.03 o 
   8   2   4     4965.99     4910.48    803.52 o 
   9   2   4     4750.24     4831.11    749.85 o 
  10   2   4     5855.39     6032.56    703.20 o 
  11   2   4     6935.80     6567.32    620.06 o 
  12   2   4      315.15      583.38    636.92 o 
  13   2   4     2299.30     2167.11    636.01 o 
  14   2   4      599.12     1090.57    615.97 o 
  15   2   4     1182.68      915.30    546.05 o 
  16   2   4       26.37      682.53    730.32 o 
 -18   3   4      744.57      302.42    715.45 o 
 -17   3   4      503.43      228.42    655.88 o 
 -16   3   4       90.83      570.43    698.91 o 
 -15   3   4      927.42      978.66    698.75 o 
 -14   3   4     1219.31     1357.72    673.32 o 
 -13   3   4    10708.79    10984.65    864.45 o 
 -12   3   4     1649.68     1888.60    807.01 o 
 -11   3   4     1804.92     2110.94    782.97 o 
 -10   3   4      185.58       30.82    819.08 o 
  -9   3   4     2895.37     3498.52    813.50 o 
  -8   3   4      105.11      443.47    796.95 o 
  -7   3   4     2264.22     2805.12    927.63 o 
  -6   3   4     9002.25     8825.43    933.54 o 
  -5   3   4      712.97      543.25    991.63 o 
  -4   3   4       43.69     1014.01   1066.96 o 
  -3   3   4    60971.32    60465.81   1394.28 o 
  -2   3   4    10801.11    10181.34   1060.24 o 
  -1   3   4      382.16      434.50   1191.08 o 
   0   3   4     1435.08      444.97   1341.47 o 
   1   3   4    15216.11    14371.53   1387.09 o 
   2   3   4      196.64      193.07   1219.05 o 
   3   3   4      700.83      595.47   1163.99 o 
   4   3   4      863.87     1551.96    842.84 o 
   5   3   4     3042.83     2472.05    891.22 o 
   6   3   4      133.87       55.56    745.74 o 
   7   3   4      611.49      741.47    787.30 o 
   8   3   4      862.64     1213.59    729.11 o 
   9   3   4      334.32     -149.63    743.60 o 
  10   3   4      363.64      340.35    627.26 o 
  11   3   4        3.90      545.47    630.77 o 
  12   3   4     1658.59     2578.05    584.40 o 
  13   3   4     2213.62     3266.44    643.39 o 
  14   3   4     2629.30     2472.75    779.44 o 
  15   3   4     1801.06      863.52    663.91 o 
  16   3   4       13.08      -96.39   1421.33 o 
 -18   4   4       29.98      173.71    638.51 o 
 -17   4   4     1121.32      932.00    585.26 o 
 -16   4   4      399.04      974.07    705.51 o 
 -15   4   4     2611.79     1800.41    723.79 o 
 -14   4   4     3683.89     3566.37    763.92 o 
 -13   4   4      288.53     1383.80    845.29 o 
 -12   4   4     1372.74     2592.44    869.31 o 
 -11   4   4     2493.10     3195.85    817.57 o 
 -10   4   4     2878.51     1926.23    900.87 o 
  -9   4   4    10289.44     9067.06    953.09 o 
  -8   4   4        5.42      503.94    817.12 o 
  -7   4   4      268.16      956.18    934.73 o 
  -6   4   4      278.06      543.89    947.47 o 
  -5   4   4     2435.24     1870.71   1026.24 o 
  -4   4   4    23495.37    22534.18   1052.54 o 
  -3   4   4    37282.36    37336.46   1107.45 o 
  -2   4   4    10849.55    10360.72   1069.79 o 
  -1   4   4      138.95      809.66   1104.81 o 
   0   4   4    13589.18    12869.63   1192.11 o 
   1   4   4    42252.00    42337.80   1895.25 o 
   2   4   4    27080.93    22218.68   1326.38 o 
   3   4   4      289.93      416.29    887.74 o 
   4   4   4    26702.95    26864.15   1014.71 o 
   5   4   4    53094.93    58086.05   1492.74 o 
   6   4   4    20985.00    20799.62    736.07 o 
   7   4   4     7348.81     8207.97    820.93 o 
   8   4   4      565.92      685.28    678.46 o 
   9   4   4     7208.58     7587.41    665.63 o 
  10   4   4      130.70      393.26    788.18 o 
  11   4   4     3058.71     2909.34    686.15 o 
  12   4   4     1422.42     1115.08    581.06 o 
  13   4   4      338.83      648.13    612.18 o 
  14   4   4     1995.84     1887.60    674.93 o 
  15   4   4       92.00       83.75    633.64 o 
 -18   5   4        1.57      295.19    635.22 o 
 -17   5   4      316.07      867.42    600.55 o 
 -16   5   4       23.91      979.02    676.15 o 
 -15   5   4      614.94     1480.06    688.28 o 
 -14   5   4       80.60      833.57    772.01 o 
 -13   5   4     2456.59     2480.85    743.26 o 
 -12   5   4      623.97      665.34    782.49 o 
 -11   5   4     1155.74     1303.59    861.88 o 
 -10   5   4     2506.28     2980.35    809.70 o 
  -9   5   4    14861.85    14094.29    988.75 o 
  -8   5   4      166.65      823.18    897.94 o 
  -7   5   4     3357.12     2755.64    910.28 o 
  -6   5   4      633.71     1797.00    963.33 o 
  -5   5   4    14266.16    12217.34    845.51 o 
  -4   5   4     1754.15     1630.62    856.85 o 
  -3   5   4    18351.34    16357.44    945.26 o 
  -2   5   4     6983.81     5771.74    921.53 o 
  -1   5   4    25243.60    24841.00   1032.35 o 
   0   5   4        8.00      847.42    990.45 o 
   1   5   4     2367.34     1262.35    965.41 o 
   2   5   4      233.25      384.67    971.56 o 
   3   5   4     7665.56     6840.03    879.13 o 
   4   5   4     1526.39     2146.11    924.46 o 
   5   5   4    48327.81    45223.44    978.29 o 
   6   5   4      940.11     -106.39    768.27 o 
   7   5   4     6302.70     6585.67    736.02 o 
   8   5   4      800.93     1023.79    693.07 o 
   9   5   4      206.61      280.88    676.47 o 
  10   5   4      256.96     1200.16    570.80 o 
  11   5   4     5463.91     5399.65    647.87 o 
  12   5   4       17.21     1615.67    711.26 o 
  13   5   4     2537.47     2029.82    639.19 o 
  14   5   4      635.50     -171.37    666.01 o 
  15   5   4     3560.83     2150.93    659.56 o 
 -18   6   4      218.01     1349.86    685.95 o 
 -17   6   4     2633.34     2023.49    669.35 o 
 -16   6   4       12.13       14.53    667.94 o 
 -15   6   4      196.76      139.19    662.50 o 
 -14   6   4     1107.21      821.08    621.35 o 
 -13   6   4     3125.80     4120.45    845.24 o 
 -12   6   4     3381.35     4144.71    804.57 o 
 -11   6   4      215.72     1191.02    870.99 o 
 -10   6   4       50.53      436.59    771.04 o 
  -9   6   4      518.80      656.99    876.68 o 
  -8   6   4     6765.24     6060.76    868.90 o 
  -7   6   4     1653.81     1173.85    787.69 o 
  -6   6   4     1064.47     1234.67    677.90 o 
  -5   6   4     1639.98     1470.49    752.42 o 
  -4   6   4     4955.06     4300.45    765.18 o 
  -3   6   4        4.52     -302.63    781.42 o 
  -2   6   4        3.98      357.05    845.59 o 
  -1   6   4      506.62      713.78    807.93 o 
   0   6   4     1704.83     1573.18    827.67 o 
   1   6   4     6539.30     7373.98    934.19 o 
   2   6   4      201.92     1359.85    997.48 o 
   3   6   4      479.17     1317.62    886.33 o 
   4   6   4     1461.45     1405.72    795.95 o 
   5   6   4     2540.66     2836.89    669.34 o 
   6   6   4     5959.32     6737.21    717.64 o 
   7   6   4     2035.32     2612.55    757.63 o 
   8   6   4        0.33      -81.63    750.33 o 
   9   6   4     7162.48     8610.87    851.46 o 
  10   6   4     3245.08     3398.48    639.52 o 
  11   6   4       12.97     -563.78    563.78 o 
  12   6   4      158.24     1117.83    578.38 o 
  13   6   4       10.76     1202.38    700.15 o 
  14   6   4     1486.50      331.79    629.47 o 
  15   6   4        8.29     -628.55    628.55 o 
 -18   7   4      439.17      191.80    653.56 o 
 -17   7   4      470.61     1099.95    574.13 o 
 -16   7   4       71.54      -73.59    790.84 o 
 -15   7   4     1190.32     1057.59    630.84 o 
 -14   7   4     1312.81      964.20    787.86 o 
 -13   7   4     5112.04     5983.18    667.84 o 
 -12   7   4     1539.53     1539.37    760.86 o 
 -11   7   4     3881.13     4369.99    683.36 o 
 -10   7   4      708.40     1619.03    986.73 o 
  -9   7   4     6588.69     7182.84    850.68 o 
  -8   7   4      186.75      206.72    938.17 o 
  -7   7   4       30.59     1181.54    790.94 o 
  -6   7   4     8490.97     8024.86    756.62 o 
  -5   7   4      867.99     1288.84    655.22 o 
  -4   7   4     1229.33     2329.16    777.52 o 
  -3   7   4    20998.70    20198.72    795.92 o 
  -2   7   4        5.60     -331.58    704.14 o 
  -1   7   4        3.82      836.96    766.00 o 
   0   7   4      590.93      880.20    712.20 o 
   1   7   4     1367.47     1659.30    724.52 o 
   2   7   4     7837.49     6446.31    816.85 o 
   3   7   4      426.84     1242.22    822.40 o 
   4   7   4      273.69     -170.47    773.42 o 
   5   7   4     7486.50     7334.62    757.34 o 
   6   7   4     1082.03      947.31    701.00 o 
   7   7   4    13750.59    13174.24    825.30 o 
   8   7   4     1390.14     1853.64    667.70 o 
   9   7   4     5715.10     5548.78    746.05 o 
  10   7   4      655.17     1904.26    601.01 o 
  11   7   4     2992.22     3359.00    531.90 o 
  12   7   4      308.75      673.55    582.74 o 
  13   7   4     3159.85     2613.35    557.18 o 
  14   7   4     1603.48      639.27    605.41 o 
  15   7   4      212.56      224.52    580.60 o 
 -17   8   4      698.77     -384.63    662.34 o 
 -16   8   4      312.09      911.35    691.12 o 
 -15   8   4      803.03     1188.55    817.78 o 
 -14   8   4     6682.28     6599.34    574.63 o 
 -13   8   4     6179.32     5663.15    655.08 o 
 -12   8   4       43.45      567.16    782.84 o 
 -11   8   4     3950.12     4080.74    894.76 o 
 -10   8   4      618.08      968.80    953.23 o 
  -9   8   4     7928.57     8853.94    728.92 o 
  -8   8   4     1018.28     1569.73    827.62 o 
  -7   8   4     6620.97     6713.29    715.25 o 
  -6   8   4    21632.72    22069.21    709.37 o 
  -5   8   4      830.70      976.45    650.35 o 
  -4   8   4    14048.83    14250.03    704.89 o 
  -3   8   4     5050.75     4439.30    766.49 o 
  -2   8   4    14759.76    14048.11    993.70 o 
  -1   8   4     9648.31     9803.28    731.30 o 
   0   8   4    27169.12    26522.08    764.74 o 
   1   8   4     6977.08     6926.23    722.07 o 
   2   8   4     5331.25     4655.89    749.37 o 
   3   8   4     9697.64    10985.68    792.56 o 
   4   8   4     3786.90     5125.71    810.59 o 
   5   8   4     6279.00     7087.93    663.75 o 
   6   8   4     5568.91     6720.70    679.95 o 
   7   8   4      492.94     1201.47    680.54 o 
   8   8   4       73.06     -441.68    703.23 o 
   9   8   4     4693.48     5011.06    739.91 o 
  10   8   4     2615.88     3285.90    615.77 o 
  11   8   4        4.46      271.05    501.03 o 
  12   8   4      276.08        6.56    537.30 o 
  13   8   4      965.23     1087.96    556.03 o 
  14   8   4     1003.21     1440.56    679.48 o 
 -17   9   4      496.13     1217.69    671.00 o 
 -16   9   4      202.71      284.40    655.34 o 
 -15   9   4     1782.99      989.75    732.00 o 
 -14   9   4      557.67      957.93    714.26 o 
 -13   9   4     1121.09      952.80    748.52 o 
 -12   9   4      239.05      187.49    654.33 o 
 -11   9   4       59.01     -288.17    694.75 o 
 -10   9   4     4850.95     5034.25    746.27 o 
  -9   9   4        7.66      224.66    732.18 o 
  -8   9   4        2.70      122.50    598.16 o 
  -7   9   4     1943.67     1531.24    645.11 o 
  -6   9   4      517.16      563.93    599.85 o 
  -5   9   4      254.30      269.19    628.17 o 
  -4   9   4      148.17      210.02    595.89 o 
  -3   9   4     6995.35     6381.36    683.12 o 
  -2   9   4    22204.12    22229.32    681.72 o 
  -1   9   4      352.27      482.64    667.47 o 
   0   9   4     4007.67     3969.76    656.01 o 
   1   9   4       89.63      718.13    672.57 o 
   2   9   4     5470.89     5896.82    719.81 o 
   3   9   4      380.06       91.95    693.73 o 
   4   9   4      578.88     1101.89    580.00 o 
   5   9   4       61.49      905.78    719.43 o 
   6   9   4     5466.22     5763.58    653.58 o 
   7   9   4      145.99      956.49    686.31 o 
   8   9   4     5864.69     6031.98    632.56 o 
   9   9   4      288.94     1061.35    639.83 o 
  10   9   4      749.22     1235.55    507.18 o 
  11   9   4     1703.30     1466.24    587.25 o 
  12   9   4      282.80       38.12    590.93 o 
  13   9   4     1761.19     1937.69    603.76 o 
  14   9   4     4607.89     3600.11    757.86 o 
 -17  10   4      601.97      434.41   1400.46 o 
 -16  10   4       57.39     1581.93    657.83 o 
 -15  10   4      272.28     1804.67    890.89 o 
 -14  10   4     4534.22     3569.88    749.46 o 
 -13  10   4      205.38      265.54    652.03 o 
 -12  10   4        1.08       93.78    763.94 o 
 -11  10   4     1521.14     1522.44    634.16 o 
 -10  10   4     1841.71     1857.01    664.17 o 
  -9  10   4      260.52      409.95    855.17 o 
  -8  10   4     3333.15     5143.83    734.72 o 
  -7  10   4     1264.69     1956.83    633.08 o 
  -6  10   4     2551.01     3550.70    599.85 o 
  -5  10   4     1688.36     2156.32    658.60 o 
  -4  10   4        8.99      628.51    661.31 o 
  -3  10   4     1328.14      955.40    578.76 o 
  -2  10   4     3748.77     4193.10    618.90 o 
  -1  10   4      526.79     1066.60    694.47 o 
   0  10   4     1063.45     1002.91    636.56 o 
   1  10   4      237.15     1232.91    652.68 o 
   2  10   4     1085.99     1627.38    611.08 o 
   3  10   4     1435.50     2542.20    683.76 o 
   4  10   4       27.33     1178.00    676.21 o 
   5  10   4      998.14      995.51    701.12 o 
   6  10   4     8732.86     9087.73    634.49 o 
   7  10   4      169.11       90.41    703.78 o 
   8  10   4        7.88       42.92    573.58 o 
   9  10   4       16.65      669.60    614.12 o 
  10  10   4      261.67      457.48    577.37 o 
  11  10   4      863.44     1144.12    625.43 o 
  12  10   4      374.98     1059.63    514.85 o 
  13  10   4        9.91     -323.85    559.95 o 
  14  10   4       84.54      234.79    578.88 o 
 -16  11   4      210.28     -781.24    781.24 o 
 -15  11   4      864.77      962.56   1101.96 o 
 -14  11   4      169.52      919.72    648.24 o 
 -13  11   4      365.18      284.09    639.76 o 
 -12  11   4      195.95      631.03    635.18 o 
 -11  11   4      230.48      648.37    701.69 o 
 -10  11   4     1747.16     1685.74    723.81 o 
  -9  11   4      464.61     1180.99    691.37 o 
  -8  11   4     4767.77     4538.50    601.00 o 
  -7  11   4     1143.20     2844.30    593.51 o 
  -6  11   4      326.52      544.91    610.20 o 
  -5  11   4       12.71     -549.57    590.29 o 
  -4  11   4     6822.25     7113.29    535.42 o 
  -3  11   4       11.69      -81.70    591.99 o 
  -2  11   4      908.47     1379.58    636.40 o 
  -1  11   4      943.82     1248.82    671.13 o 
   0  11   4       91.40      220.32    700.07 o 
   1  11   4       20.61      351.26    567.23 o 
   2  11   4       70.69      183.70    650.14 o 
   3  11   4      179.29      805.43    649.47 o 
   4  11   4     5044.56     5434.41    613.98 o 
   5  11   4      571.98      534.66    564.14 o 
   6  11   4     5941.84     5888.69    956.69 o 
   7  11   4      300.49      838.33    563.76 o 
   8  11   4     1668.21     1868.39    534.23 o 
   9  11   4       28.76      232.43    506.23 o 
  10  11   4     1721.98     1004.34    577.30 o 
  11  11   4      899.81     1426.92    534.82 o 
  12  11   4      173.36      240.89    640.06 o 
  13  11   4      203.95     1053.44    464.02 o 
 -16  12   4        1.49     1155.20   1964.41 o 
 -15  12   4     2712.60     3295.34    978.08 o 
 -14  12   4     4883.10     4231.48    583.10 o 
 -13  12   4     1224.91     1844.13    647.85 o 
 -12  12   4     2016.20     2686.78    557.81 o 
 -11  12   4      170.99      686.08    690.38 o 
 -10  12   4     1241.82     1621.67    687.73 o 
  -9  12   4      649.06     1382.47    695.28 o 
  -8  12   4     1811.20     1956.55    584.96 o 
  -7  12   4      352.29      602.62    560.67 o 
  -6  12   4      811.74     1291.11    595.35 o 
  -5  12   4     2542.33     2467.74    566.34 o 
  -4  12   4      748.42     1312.31    576.18 o 
  -3  12   4     2283.21     2138.95    535.48 o 
  -2  12   4     1269.41     2502.50    616.90 o 
  -1  12   4       31.32      597.99    690.37 o 
   0  12   4       11.66      357.85    603.94 o 
   1  12   4     4192.05     4627.23    698.26 o 
   2  12   4       29.66      883.26    635.18 o 
   3  12   4       22.81     -650.23    650.23 o 
   4  12   4     2051.60     2208.41    557.86 o 
   5  12   4     1031.35      761.39    695.26 o 
   6  12   4       49.37      672.77    557.63 o 
   7  12   4      250.92      670.08    593.54 o 
   8  12   4     1569.45     2451.14    539.67 o 
   9  12   4     6251.05     6120.98    491.56 o 
  10  12   4     3098.80     2660.80    520.60 o 
  11  12   4      646.23      974.63    526.45 o 
  12  12   4      691.05      327.54    636.46 o 
  13  12   4      167.47     1159.82    938.65 o 
 -15  13   4       37.04     -571.31    878.06 o 
 -14  13   4      102.63      632.64    599.08 o 
 -13  13   4     2318.88     1180.70    628.86 o 
 -12  13   4       15.02      126.31    512.44 o 
 -11  13   4       36.27      435.11    621.54 o 
 -10  13   4      406.26      569.99    588.27 o 
  -9  13   4      928.11     1121.13    531.36 o 
  -8  13   4      609.30      -96.39    653.49 o 
  -7  13   4     5169.34     4679.22    602.05 o 
  -6  13   4        1.04      984.90    523.90 o 
  -5  13   4     1753.65     2167.64    622.42 o 
  -4  13   4     1898.57     2522.96    531.09 o 
  -3  13   4        2.52      768.40    509.47 o 
  -2  13   4     1963.86     2379.63    553.32 o 
  -1  13   4     2140.84     2463.05    631.49 o 
   0  13   4     1244.92     1139.88    630.04 o 
   1  13   4     2382.96     1730.08    660.14 o 
   2  13   4      665.36      311.19    602.25 o 
   3  13   4     1045.34     1524.77    529.45 o 
   4  13   4     4458.36     3998.92    659.70 o 
   5  13   4     1246.46     1104.88    681.93 o 
   6  13   4        9.69      430.85    544.72 o 
   7  13   4      722.28     1153.27    566.46 o 
   8  13   4        8.29      294.87    552.98 o 
   9  13   4      345.53      -87.07    454.54 o 
  10  13   4       72.71     1378.96    499.38 o 
  11  13   4      617.97     1095.66    518.95 o 
  12  13   4     1163.45     1425.42    572.23 o 
 -14  14   4      443.67     -231.01    559.13 o 
 -13  14   4     1867.27     1103.63    517.40 o 
 -12  14   4      842.38     1237.39    599.50 o 
 -11  14   4      205.26     -101.50    497.03 o 
 -10  14   4     3038.54     2720.25    513.75 o 
  -9  14   4     3124.50     2715.28    571.96 o 
  -8  14   4       17.99      338.07    512.86 o 
  -7  14   4      220.69     1118.78    538.60 o 
  -6  14   4      412.67      509.50    510.63 o 
  -5  14   4     4907.35     4639.37    544.99 o 
  -4  14   4     1968.54     1898.92    613.58 o 
  -3  14   4     2649.20     3345.39    549.67 o 
  -2  14   4      283.54     -183.03    524.21 o 
  -1  14   4      696.04      904.06    519.01 o 
   0  14   4     5183.28     5411.52    572.06 o 
   1  14   4     9273.88     9743.96    784.46 o 
   2  14   4     3419.81     3376.39    659.09 o 
   3  14   4     1789.46     2700.89    537.93 o 
   4  14   4     1618.30     1119.76    598.18 o 
   5  14   4     2979.70     3835.26    610.85 o 
   6  14   4       14.84     -383.83    503.61 o 
   7  14   4     1658.20     2013.12    624.75 o 
   8  14   4       43.28      634.31    545.37 o 
   9  14   4     1203.37      165.57    548.23 o 
  10  14   4      709.36      821.03    506.61 o 
  11  14   4     2005.16     1667.07    567.09 o 
 -13  15   4     1031.65      525.83    698.20 o 
 -12  15   4      246.17     -185.35    532.23 o 
 -11  15   4       64.92     1738.31    538.62 o 
 -10  15   4     2231.84     1837.09    546.50 o 
  -9  15   4     2197.96     2983.59    566.40 o 
  -8  15   4      425.68     1163.57    520.84 o 
  -7  15   4      416.86      935.51    539.19 o 
  -6  15   4        6.79      483.56    515.70 o 
  -5  15   4        7.36      899.65    518.58 o 
  -4  15   4       92.32      827.71    510.58 o 
  -3  15   4      111.40      448.71    466.10 o 
  -2  15   4      176.08     1638.96    534.37 o 
  -1  15   4       38.12      171.64    524.69 o 
   0  15   4     1834.59     2659.10    626.09 o 
   1  15   4      492.38      443.00    628.25 o 
   2  15   4      682.41     1340.62    569.85 o 
   3  15   4      156.36      553.11    537.03 o 
   4  15   4       37.70      644.44    551.97 o 
   5  15   4      608.72      371.47    555.50 o 
   6  15   4        4.18      643.09    559.96 o 
   7  15   4     1289.08      937.21    538.22 o 
   8  15   4        2.70     1135.79    518.51 o 
   9  15   4      505.11      932.73    540.81 o 
  10  15   4      165.61     -214.39    459.03 o 
  11  15   4      407.16      372.51   1512.61 o 
 -13  16   4     2012.25      624.02    645.64 o 
 -12  16   4       99.30      489.41    533.50 o 
 -11  16   4        0.69      961.89    538.13 o 
 -10  16   4       27.94      595.59    602.61 o 
  -9  16   4      965.01     1043.23    489.19 o 
  -8  16   4       73.24     -138.58    502.51 o 
  -7  16   4       58.29      343.11    508.45 o 
  -6  16   4      233.24      860.56    554.01 o 
  -5  16   4      938.52      755.20    506.53 o 
  -4  16   4       26.26      607.57    508.17 o 
  -3  16   4      214.25      -91.63    479.26 o 
  -2  16   4      852.52      526.45    529.84 o 
  -1  16   4     1825.15     1927.15    484.34 o 
   0  16   4      133.59      315.20    448.79 o 
   1  16   4      295.58      834.99    518.71 o 
   2  16   4     1019.49     1713.29    468.36 o 
   3  16   4      183.68      161.65    459.80 o 
   4  16   4     2052.37     1406.52    509.19 o 
   5  16   4     1073.11     2410.03    586.02 o 
   6  16   4      138.37      -99.50    696.38 o 
   7  16   4       19.42     1213.80    684.93 o 
   8  16   4        4.76      390.18    559.44 o 
   9  16   4     1148.18      931.10    466.86 o 
  10  16   4       90.90      274.56    546.25 o 
 -12  17   4      264.46      684.13    736.79 o 
 -11  17   4      240.63     -520.69    520.69 o 
 -10  17   4      286.61     1008.36    533.57 o 
  -9  17   4     2507.63     2344.05    499.60 o 
  -8  17   4      561.39      426.28    486.77 o 
  -7  17   4      313.76     1131.30    477.49 o 
  -6  17   4      506.13     1152.09    498.23 o 
  -5  17   4       12.32      708.06    450.60 o 
  -4  17   4       12.45     -196.60    427.83 o 
  -3  17   4     1842.27     2545.14    512.60 o 
  -2  17   4       30.91     1590.02    473.99 o 
  -1  17   4      406.53      823.29    500.19 o 
   0  17   4       41.89      841.79    526.41 o 
   1  17   4      112.68      -63.65    576.16 o 
   2  17   4     2764.77     2676.46    561.19 o 
   3  17   4       45.64     -201.34    537.94 o 
   4  17   4       80.72     1198.43    501.94 o 
   5  17   4     1382.75     1548.36    474.03 o 
   6  17   4       27.97      564.91    540.96 o 
   7  17   4     2847.50     1921.85    508.85 o 
   8  17   4      701.03       61.49    472.64 o 
   9  17   4      870.21      307.04    512.11 o 
 -10  18   4      159.80      128.55    528.01 o 
  -9  18   4     1168.72     1554.87    492.24 o 
  -8  18   4      505.34     1160.67    500.23 o 
  -7  18   4       32.60      -94.37    425.09 o 
  -6  18   4     1380.67     1421.61    513.30 o 
  -5  18   4       56.22      291.81    424.19 o 
  -4  18   4       18.54       -3.35    468.38 o 
  -3  18   4        0.41      286.69    426.92 o 
  -2  18   4       31.09      382.30    470.27 o 
  -1  18   4      520.64      884.78    528.18 o 
   0  18   4     3516.20     3130.89    505.53 o 
   1  18   4     1072.74      770.48    428.97 o 
   2  18   4      940.18      488.60    471.12 o 
   3  18   4      400.98     -110.00    508.47 o 
   4  18   4      147.64     -117.34    502.95 o 
   5  18   4     1716.87      881.47    540.59 o 
   6  18   4     2558.09     2043.44    453.10 o 
   7  18   4      634.31     1140.11    490.14 o 
  -9  19   4      535.87      696.73    480.22 o 
  -8  19   4      144.91      703.95    425.05 o 
  -7  19   4        5.09     -248.88    477.88 o 
  -6  19   4      536.10      721.48    493.88 o 
  -5  19   4       71.18       62.49    427.43 o 
  -4  19   4       13.03      311.13    395.31 o 
  -3  19   4      165.90     1110.53    447.05 o 
  -2  19   4      729.78      208.02    508.81 o 
  -1  19   4       21.28     -190.10    475.98 o 
   0  19   4      538.57      515.62    670.83 o 
   1  19   4       12.41      210.95    501.68 o 
   2  19   4      404.53      785.54    455.80 o 
   3  19   4        1.96      718.61    526.56 o 
   4  19   4      579.85     -454.44    478.25 o 
   5  19   4      397.83      564.75    514.26 o 
   6  19   4      328.07      223.83    543.45 o 
  -7  20   4      476.45      518.80    471.97 o 
  -6  20   4       97.18     -397.36    466.39 o 
  -5  20   4        5.17     -127.26    386.31 o 
  -4  20   4     1046.38     1133.25    382.68 o 
  -3  20   4      319.75      751.06    602.81 o 
  -2  20   4      220.70     1095.25    543.78 o 
  -1  20   4      632.88      293.13    520.12 o 
   0  20   4      572.99      801.36    484.36 o 
   1  20   4       32.38      580.21    472.15 o 
   2  20   4      578.89     1859.80    504.08 o 
   3  20   4      951.06      827.11    524.91 o 
   4  20   4       99.72      196.57    442.29 o 
  -4  21   4      465.38     3022.04   1420.27 o 
  -3  21   4      319.42      -93.02    595.93 o 
  -2  21   4        1.73      810.70    549.52 o 
  -1  21   4      303.14     1433.19    529.97 o 
   0  21   4      132.95      283.11    566.78 o 
   1  21   4       13.63      787.12    772.80 o 
 -19   0   5      315.06      329.21   1031.25 o 
 -17   0   5     2220.49     2822.48    944.93 o 
 -15   0   5      365.69      486.15    982.39 o 
 -13   0   5      692.75      969.15    982.02 o 
 -11   0   5     9476.39     9492.14   1097.97 o 
  -9   0   5     5394.30     4651.63   1052.23 o 
  -7   0   5     8840.61     7800.56   1271.86 o 
  -5   0   5    25044.06    24297.51   2005.76 o 
  -1   0   5    32261.98    31655.79   1814.65 o 
   1   0   5     1377.32     2056.15   1498.67 o 
   3   0   5     4761.77     3102.74   1295.70 o 
   5   0   5      484.86     -207.64    974.47 o 
   7   0   5    13106.26    14045.95    885.99 o 
   9   0   5        7.72      701.04   1076.08 o 
  11   0   5     6584.23     6982.57    841.62 o 
  13   0   5     1942.56     1281.30    904.06 o 
  15   0   5     1525.13     1200.56    804.43 o 
 -19   1   5      454.92      935.03    723.94 o 
 -18   1   5        0.51      113.61    679.71 o 
 -17   1   5       21.58     -498.90    702.18 o 
 -16   1   5      648.55      268.28    745.06 o 
 -15   1   5      291.86      -52.09    690.73 o 
 -14   1   5      107.96     1020.86    768.10 o 
 -13   1   5    13803.70    14111.97    838.87 o 
 -12   1   5     2066.23     2305.46    785.78 o 
 -11   1   5     8459.24     9179.33    796.54 o 
 -10   1   5      695.09     1221.74    836.34 o 
  -9   1   5     1977.63     2550.59    764.97 o 
  -8   1   5      979.56     1053.03    811.60 o 
  -7   1   5     8722.80     8224.98    935.88 o 
  -6   1   5    13103.13    12438.08   1136.02 o 
  -5   1   5     8470.17     8117.30   1545.44 o 
  -4   1   5     1648.78     1086.80   1513.16 o 
  -3   1   5    12140.52    12265.44   2259.76 o 
  -2   1   5       30.58     -670.03   2189.42 o 
  -1   1   5    56830.28    60001.53   1701.66 o 
   0   1   5     2464.72      327.18   1494.58 o 
   1   1   5    19201.02    19488.55   1169.38 o 
   2   1   5      738.65      378.28    969.53 o 
   3   1   5    19787.11    21118.65    899.50 o 
   4   1   5     6566.50     6536.14    910.22 o 
   5   1   5      527.36     1128.04    640.65 o 
   6   1   5      675.96     1063.87    722.46 o 
   7   1   5     3563.28     3913.14    770.14 o 
   8   1   5      816.48      937.72    645.06 o 
   9   1   5       79.44      239.36    639.89 o 
  10   1   5     3054.29     3704.74    649.23 o 
  11   1   5     4678.20     4819.05    624.71 o 
  12   1   5       48.40      516.59    590.23 o 
  13   1   5      227.59      238.82    609.21 o 
  14   1   5      910.89     1252.49    601.79 o 
  15   1   5       12.91       82.32    591.92 o 
 -19   2   5        0.31      257.88    766.29 o 
 -18   2   5     1498.48     1673.78    728.12 o 
 -17   2   5     2747.60     2542.20    625.48 o 
 -16   2   5     3449.22     4204.02    665.82 o 
 -15   2   5      276.27      418.86    710.66 o 
 -14   2   5       18.11      203.64    725.00 o 
 -13   2   5      217.30      850.37    809.50 o 
 -12   2   5     1312.28     1320.58    853.46 o 
 -11   2   5     5855.47     6639.54    848.21 o 
 -10   2   5      180.55      -31.25    770.10 o 
  -9   2   5    10876.98    10439.55    822.98 o 
  -8   2   5     5006.01     4074.46    898.48 o 
  -7   2   5    16006.57    15259.70   1001.81 o 
  -6   2   5     3404.03     2589.14    924.45 o 
  -5   2   5       52.90      675.66   1065.33 o 
  -4   2   5     1254.71      967.45   1458.75 o 
  -3   2   5    19374.49    19435.60   1837.93 o 
  -2   2   5    39392.95    39861.30   2303.58 o 
  -1   2   5    26156.03    24567.48   1880.00 o 
   0   2   5      558.59     1182.55   1259.63 o 
   1   2   5     7415.53     7413.43   1241.96 o 
   2   2   5     2164.24      717.46   1207.14 o 
   3   2   5     1772.84     1338.53    959.42 o 
   4   2   5      100.05      502.52    849.30 o 
   5   2   5    30264.59    31548.39   1013.27 o 
   6   2   5     8061.16     9168.82    705.89 o 
   7   2   5    20935.33    21748.57    736.78 o 
   8   2   5     2254.42     2165.81    783.39 o 
   9   2   5      122.01      339.88    656.57 o 
  10   2   5     1757.95     1235.54    634.01 o 
  11   2   5       13.83      875.28    600.39 o 
  12   2   5     7144.54     7108.36    664.19 o 
  13   2   5      150.13      975.46    570.86 o 
  14   2   5      365.57      837.10    557.44 o 
  15   2   5     1979.05     1141.77    578.66 o 
 -19   3   5      535.97     -210.11    758.10 o 
 -18   3   5      974.23      618.01    671.04 o 
 -17   3   5        1.09      255.15    711.30 o 
 -16   3   5      845.53      996.94    723.81 o 
 -15   3   5       92.18      362.00    664.67 o 
 -14   3   5       60.70      161.45    728.23 o 
 -13   3   5      640.11     1204.13    832.69 o 
 -12   3   5     1410.21     1443.79    830.36 o 
 -11   3   5     1627.36     1792.12    851.69 o 
 -10   3   5     3088.08     3454.36    829.52 o 
  -9   3   5     2141.82     1887.08    746.98 o 
  -8   3   5        0.75      173.95    743.53 o 
  -7   3   5      584.32     1236.91    810.11 o 
  -6   3   5       28.25     -727.56   1000.91 o 
  -5   3   5      264.89      539.57    815.66 o 
  -4   3   5     2619.71     1897.74   1083.28 o 
  -3   3   5     9352.21     9338.38   1348.27 o 
  -2   3   5      389.18     1168.56   1378.23 o 
  -1   3   5    22140.82    20454.52   1615.07 o 
   0   3   5    14042.15    12995.22   1774.17 o 
   1   3   5      922.95      781.60   1049.63 o 
   2   3   5    11455.68    10640.98   1073.68 o 
   3   3   5     1425.41     1415.07    965.61 o 
   4   3   5     1997.43     2625.92   1100.17 o 
   5   3   5     9068.65     9005.32    936.33 o 
   6   3   5     3545.70     2670.00    794.26 o 
   7   3   5     2075.86     1575.28    871.41 o 
   8   3   5       21.04     1070.41    721.78 o 
   9   3   5     2889.74     3076.96    672.45 o 
  10   3   5      380.07      658.88    691.16 o 
  11   3   5    10750.97    10399.79    671.42 o 
  12   3   5        5.19       27.79    697.60 o 
  13   3   5        0.52     -610.77    620.08 o 
  14   3   5     1318.17      753.93    614.32 o 
  15   3   5     2037.17     1294.66    761.94 o 
 -18   4   5     2862.21     2446.21    682.92 o 
 -17   4   5      392.91     -167.74    674.45 o 
 -16   4   5     1382.19     1218.54    727.54 o 
 -15   4   5      266.86      396.03    732.11 o 
 -14   4   5     1351.32      803.82    771.57 o 
 -13   4   5       65.28      527.18    917.70 o 
 -12   4   5      728.45     1498.94    909.65 o 
 -11   4   5     3998.84     4402.02    733.39 o 
 -10   4   5     2241.35     2419.00    689.04 o 
  -9   4   5     6095.69     5458.65    749.94 o 
  -8   4   5    36798.29    38186.24   1745.76 o 
  -7   4   5     3038.31     3003.99    865.13 o 
  -6   4   5      456.06      420.10    891.23 o 
  -5   4   5     4073.82     2993.23    851.55 o 
  -4   4   5     2387.98     1232.98    866.93 o 
  -3   4   5     1483.95     1567.38   1080.42 o 
  -2   4   5    25625.79    24840.12   1144.04 o 
  -1   4   5     3443.90     2605.54   1108.50 o 
   0   4   5    28355.69    28522.15   1310.03 o 
   1   4   5     4192.54     3370.79   1124.40 o 
   2   4   5     1877.89      501.69   1021.91 o 
   3   4   5     4707.54     4843.26    900.31 o 
   4   4   5      517.90      402.73    831.99 o 
   5   4   5      430.15     1630.71    841.68 o 
   6   4   5     6089.58     7328.32    761.56 o 
   7   4   5     2776.44     2691.60    990.89 o 
   8   4   5     6901.89     7894.24    688.59 o 
   9   4   5     1404.26     1404.69    677.79 o 
  10   4   5       84.37       70.21    700.95 o 
  11   4   5      617.83     1286.84    701.40 o 
  12   4   5     1047.13     1146.15    627.71 o 
  13   4   5       20.35      317.83    542.63 o 
  14   4   5      396.64      259.35    597.17 o 
  15   4   5      327.22     1104.99    597.12 o 
 -18   5   5       58.32      101.76    720.08 o 
 -17   5   5      194.79       30.78    624.55 o 
 -16   5   5        8.49      233.27    658.34 o 
 -15   5   5       20.67      123.99    785.54 o 
 -14   5   5    10908.12    11705.75    859.93 o 
 -13   5   5       64.98     -352.07    742.15 o 
 -12   5   5    18917.47    19975.48   1056.77 o 
 -11   5   5       16.19     -154.56    811.65 o 
 -10   5   5      302.22      983.58    854.41 o 
  -9   5   5        2.23      830.00    672.97 o 
  -8   5   5       41.04      361.18    761.38 o 
  -7   5   5     2441.20     2398.17    735.03 o 
  -6   5   5    21203.17    21982.06    843.90 o 
  -5   5   5     1410.74     2471.20    766.38 o 
  -4   5   5     5713.37     5860.01    821.62 o 
  -3   5   5     1050.11     1138.60    899.04 o 
  -2   5   5       13.97      336.37    918.82 o 
  -1   5   5      699.45      777.83    944.43 o 
   0   5   5     1548.31     1188.21    846.97 o 
   1   5   5      504.82     1794.71   1031.15 o 
   2   5   5    33727.98    31858.11   1867.88 o 
   3   5   5     1252.21      755.58    845.82 o 
   4   5   5     5977.35     5468.14    757.13 o 
   5   5   5      385.74     -218.34    884.04 o 
   6   5   5      187.68     -215.50    796.33 o 
   7   5   5     1826.36     2073.36    757.51 o 
   8   5   5     2515.23     2263.58    706.32 o 
   9   5   5      904.79     1968.78    650.32 o 
  10   5   5     2260.22     2264.34    736.30 o 
  11   5   5       75.75     -154.83    584.47 o 
  12   5   5     2388.70     3157.94    677.83 o 
  13   5   5      552.56     1229.70    843.93 o 
  14   5   5      134.50      815.20    623.31 o 
  15   5   5      288.47      244.82    652.22 o 
 -18   6   5      395.43      249.78    674.82 o 
 -17   6   5       20.63      -98.62    699.82 o 
 -16   6   5     1339.98      607.11    660.44 o 
 -15   6   5        2.94      549.86    825.61 o 
 -14   6   5     1296.59     1650.61    816.88 o 
 -13   6   5     1617.60     1454.67    617.54 o 
 -12   6   5     7084.05     7213.86    753.78 o 
 -11   6   5      141.26      -47.47    837.96 o 
 -10   6   5     2499.33     3214.95    839.92 o 
  -9   6   5        6.21     1130.43    910.16 o 
  -8   6   5      728.15     1524.69    801.72 o 
  -7   6   5      127.73     1080.24    783.20 o 
  -6   6   5      143.70       70.51    681.95 o 
  -5   6   5     2014.48     1965.79    708.66 o 
  -4   6   5     1191.92      598.56    810.31 o 
  -3   6   5     8481.75     7787.79    905.03 o 
  -2   6   5     1410.97      671.43    722.43 o 
  -1   6   5     1854.54     2212.72    917.60 o 
   0   6   5    16638.99    16251.23   1012.43 o 
   1   6   5       13.16       28.09    829.37 o 
   2   6   5      250.40     -422.77    931.35 o 
   3   6   5      869.01      849.45    747.46 o 
   4   6   5      251.62     -278.69    755.91 o 
   5   6   5     7435.17     7369.70    757.93 o 
   6   6   5    22320.23    23816.00    923.18 o 
   7   6   5     1116.36     1586.20    725.35 o 
   8   6   5       99.54      457.77    637.95 o 
   9   6   5     5791.37     6004.35    735.53 o 
  10   6   5     2456.69     2119.19    671.74 o 
  11   6   5      131.59       39.82    603.69 o 
  12   6   5       72.82      109.15    623.58 o 
  13   6   5       43.42       94.84    534.83 o 
  14   6   5     2708.17     2552.43    678.38 o 
 -18   7   5       69.80     -419.02    708.59 o 
 -17   7   5      493.19     -121.51    643.59 o 
 -16   7   5       35.52      118.07    754.07 o 
 -15   7   5      171.37      650.47    786.48 o 
 -14   7   5     2638.94     2837.05    787.25 o 
 -13   7   5        0.55      904.26    610.87 o 
 -12   7   5     1409.37      869.14    752.10 o 
 -11   7   5       55.08      839.75    822.42 o 
 -10   7   5        1.98      554.12    697.66 o 
  -9   7   5     1290.76     1710.85    899.68 o 
  -8   7   5      731.50     1213.97    903.17 o 
  -7   7   5     2147.33     2580.62    676.36 o 
  -6   7   5      628.46      746.49    712.17 o 
  -5   7   5      408.65      471.86    654.45 o 
  -4   7   5     1115.11     2276.41    725.38 o 
  -3   7   5      961.49     1471.88    705.43 o 
  -2   7   5      688.63     1045.51    745.62 o 
  -1   7   5    13223.77    13453.47    703.20 o 
   0   7   5     6686.61     7449.55    815.38 o 
   1   7   5     2499.26     2023.28    895.83 o 
   2   7   5     4454.96     3587.25    765.98 o 
   3   7   5      660.94     1926.51    781.50 o 
   4   7   5     1342.58     1574.99    694.54 o 
   5   7   5     8619.17     9325.94    749.16 o 
   6   7   5     3870.68     3880.24    694.74 o 
   7   7   5      544.70     1972.72    695.14 o 
   8   7   5       50.94      355.37    738.59 o 
   9   7   5      417.00     1839.85    712.77 o 
  10   7   5     1045.27     1974.43    646.74 o 
  11   7   5     1957.08     1154.25    521.62 o 
  12   7   5       43.56      209.29    556.87 o 
  13   7   5      218.23      195.37    629.83 o 
  14   7   5      652.56     1315.44    590.53 o 
 -17   8   5     1382.35     1149.92    547.47 o 
 -16   8   5     2133.01     2462.35    669.63 o 
 -15   8   5       16.05        7.53    673.12 o 
 -14   8   5      197.09       30.15    698.86 o 
 -13   8   5      232.91      843.27    773.36 o 
 -12   8   5     3615.75     2934.53    740.91 o 
 -11   8   5       19.46      756.15    803.32 o 
 -10   8   5      313.67      732.72    832.79 o 
  -9   8   5     7781.36     8405.02    872.39 o 
  -8   8   5     2109.40     2852.76    762.85 o 
  -7   8   5    19356.88    19446.81    866.33 o 
  -6   8   5     2182.45     3363.41    719.18 o 
  -5   8   5     2262.57     2038.59    656.10 o 
  -4   8   5     9059.58     9977.53    655.20 o 
  -3   8   5    20947.93    19440.58    720.83 o 
  -2   8   5     6963.72     7161.82    614.86 o 
  -1   8   5    12961.60    11150.62    628.58 o 
   0   8   5     1232.03     1433.52    861.52 o 
   1   8   5     1781.49     2298.31    656.75 o 
   2   8   5      140.34      993.81    714.46 o 
   3   8   5      102.66     -174.54    698.99 o 
   4   8   5      484.65      630.37    784.52 o 
   5   8   5    12711.06    12539.82    663.20 o 
   6   8   5    23818.63    25401.27    809.51 o 
   7   8   5    21911.43    22103.53   1115.69 o 
   8   8   5      182.36      286.33    726.51 o 
   9   8   5      820.74     1227.23    659.87 o 
  10   8   5      142.00      142.14    591.19 o 
  11   8   5      436.34      864.56    521.83 o 
  12   8   5      831.06      771.57    573.87 o 
  13   8   5        3.36      595.11    581.50 o 
  14   8   5      192.01     -343.42    503.51 o 
 -17   9   5      417.23     1406.15    827.94 o 
 -16   9   5      156.33     1255.19    755.46 o 
 -15   9   5       56.25     1100.04    859.09 o 
 -14   9   5       17.41      812.55    809.46 o 
 -13   9   5     4837.31     6314.05    666.21 o 
 -12   9   5       75.67      967.99    709.76 o 
 -11   9   5     1881.67     2083.44    804.56 o 
 -10   9   5      596.98      671.26    755.91 o 
  -9   9   5     3991.32     4816.44    782.03 o 
  -8   9   5      388.56      385.82    702.88 o 
  -7   9   5    15282.43    14910.85    726.51 o 
  -6   9   5       48.00      943.64    600.98 o 
  -5   9   5     1552.69     1887.49    587.14 o 
  -4   9   5        4.55       58.33    636.77 o 
  -3   9   5     3527.06     3705.01    565.56 o 
  -2   9   5     2529.06     2558.62    630.77 o 
  -1   9   5     1905.05     1490.85    638.66 o 
   0   9   5       12.18      238.02    602.06 o 
   1   9   5      566.38     1723.34    672.40 o 
   2   9   5      218.33      731.01    741.96 o 
   3   9   5     6238.08     6539.15    797.93 o 
   4   9   5       36.87      726.80    699.96 o 
   5   9   5     4917.29     5197.91    655.93 o 
   6   9   5      303.61      882.32    611.95 o 
   7   9   5      338.57      879.51    720.58 o 
   8   9   5     3472.81     3737.10    664.38 o 
   9   9   5     2331.13     1414.92    692.53 o 
  10   9   5      275.16      356.04    575.89 o 
  11   9   5     4770.04     3916.44    598.70 o 
  12   9   5      418.40      358.33    659.49 o 
  13   9   5       29.57      310.01    446.15 o 
 -17  10   5      598.18      223.91    677.15 o 
 -16  10   5       76.73     -743.05    814.70 o 
 -15  10   5        4.35     -374.30    788.37 o 
 -14  10   5      384.26      790.17    729.01 o 
 -13  10   5       72.28     1147.89    543.59 o 
 -12  10   5      108.44      793.39    823.84 o 
 -11  10   5      295.69      353.68    733.50 o 
 -10  10   5      231.78     1662.48    704.86 o 
  -9  10   5     4086.71     3189.52    698.03 o 
  -8  10   5      888.03     1494.18    647.92 o 
  -7  10   5     1394.17     1248.65    624.55 o 
  -6  10   5     2684.46     3699.36    561.68 o 
  -5  10   5     4423.38     5220.15    645.58 o 
  -4  10   5     6801.63     7144.85    633.10 o 
  -3  10   5     1335.99     1293.15    522.77 o 
  -2  10   5     1675.26     2062.46    646.15 o 
  -1  10   5      707.06     1194.57    616.40 o 
   0  10   5       63.23      -83.48    648.60 o 
   1  10   5    15136.58    15223.42    686.60 o 
   2  10   5     2863.78     3545.43    609.92 o 
   3  10   5        1.10      837.52    624.25 o 
   4  10   5     8458.47     8840.11    702.62 o 
   5  10   5     5623.27     6068.97    637.02 o 
   6  10   5      777.79      937.76    617.68 o 
   7  10   5    12775.50    13545.18    623.95 o 
   8  10   5     2178.55     2515.44    572.67 o 
   9  10   5      135.44      703.58    563.09 o 
  10  10   5      381.66      172.80    526.15 o 
  11  10   5      331.70       51.09    531.07 o 
  12  10   5      323.95     1010.64    502.49 o 
  13  10   5      897.94      699.65    533.78 o 
 -16  11   5        1.25     -332.70    657.20 o 
 -15  11   5      400.28     1259.72    763.97 o 
 -14  11   5       88.38      298.94    758.39 o 
 -13  11   5     3424.42     2894.51    655.27 o 
 -12  11   5     1260.81     1681.02    568.65 o 
 -11  11   5     3887.27     4115.12    689.80 o 
 -10  11   5       24.74      863.67    694.31 o 
  -9  11   5     1313.21     1734.43    609.65 o 
  -8  11   5      699.84      878.70    619.58 o 
  -7  11   5     3722.05     4511.98    596.50 o 
  -6  11   5      718.76     1028.26    614.43 o 
  -5  11   5      486.91     1150.01    589.60 o 
  -4  11   5      699.14      957.69    615.18 o 
  -3  11   5       90.91      427.76    557.50 o 
  -2  11   5     2231.41     2579.29    696.06 o 
  -1  11   5      517.96     1230.45    626.05 o 
   0  11   5       48.79     -220.97    641.46 o 
   1  11   5    20558.91    20786.97   1106.02 o 
   2  11   5     1056.33     1412.52    665.85 o 
   3  11   5     9598.50    10182.69    808.04 o 
   4  11   5      199.19      119.57    575.60 o 
   5  11   5      798.65     2045.68    656.25 o 
   6  11   5        0.59     1099.83    584.49 o 
   7  11   5     3357.18     2829.85    586.92 o 
   8  11   5     1237.10     -484.96    734.29 o 
   9  11   5       36.61     -519.01    612.10 o 
  10  11   5        8.45      457.55    484.32 o 
  11  11   5     1451.21     2093.93    558.82 o 
  12  11   5      271.04      332.16    577.43 o 
  13  11   5       97.42     -164.82   1368.95 o 
 -16  12   5      848.96     1349.74    736.00 o 
 -15  12   5      834.69     1207.91   1054.01 o 
 -14  12   5     1056.45     1896.88    721.67 o 
 -13  12   5        5.79      506.45    647.94 o 
 -12  12   5       17.45      985.70    609.43 o 
 -11  12   5      655.54      818.71    613.22 o 
 -10  12   5      171.57      654.56    707.60 o 
  -9  12   5        8.25      767.51    636.70 o 
  -8  12   5     5751.66     5278.55    606.11 o 
  -7  12   5     1090.07     1224.33    627.49 o 
  -6  12   5      245.08      230.06    547.58 o 
  -5  12   5        5.79      295.30    534.79 o 
  -4  12   5      336.51     1191.71    572.78 o 
  -3  12   5       94.20      766.02    628.08 o 
  -2  12   5     9920.89    10863.85    626.71 o 
  -1  12   5       45.67      557.89    691.09 o 
   0  12   5     2803.22     2960.95    615.59 o 
   1  12   5      475.83      642.34    672.33 o 
   2  12   5        0.10     -600.89    652.37 o 
   3  12   5      390.13      305.54    589.57 o 
   4  12   5      229.09     1356.18    657.42 o 
   5  12   5     7763.44     8995.88    693.89 o 
   6  12   5      690.66     2546.17    605.19 o 
   7  12   5      917.61      841.52    538.32 o 
   8  12   5     1263.61     1964.96    522.76 o 
   9  12   5       92.75      365.84    541.37 o 
  10  12   5      142.77      432.98    523.84 o 
  11  12   5       80.05       71.06    448.43 o 
  12  12   5     2361.14     1035.31    511.21 o 
 -15  13   5       98.95     2004.44    683.74 o 
 -14  13   5        3.79     1223.45    585.78 o 
 -13  13   5      359.59      439.02    584.67 o 
 -12  13   5      459.55      250.16    652.06 o 
 -11  13   5      386.83      420.24    680.63 o 
 -10  13   5     1936.17     2713.40    569.63 o 
  -9  13   5        0.38      -31.27    531.49 o 
  -8  13   5      620.55     1807.76    605.09 o 
  -7  13   5       14.26      234.53    668.22 o 
  -6  13   5        3.52      292.74    500.79 o 
  -5  13   5       20.61      808.14    533.49 o 
  -4  13   5     1195.53     2340.24    476.23 o 
  -3  13   5     1303.77     1301.25    535.44 o 
  -2  13   5     1371.09     1540.76    615.68 o 
  -1  13   5      436.59      657.82    611.05 o 
   0  13   5     1632.23     1266.87    666.09 o 
   1  13   5     3457.47     4454.36    602.80 o 
   2  13   5      134.72      505.39    628.73 o 
   3  13   5      384.31     1333.60    666.96 o 
   4  13   5      646.22      576.42    544.68 o 
   5  13   5       28.86      546.41    680.29 o 
   6  13   5      601.96      409.68    592.52 o 
   7  13   5       83.58     1224.33    558.78 o 
   8  13   5      347.99      500.24    613.21 o 
   9  13   5     1328.75      586.53    656.11 o 
  10  13   5      306.85      883.01    490.06 o 
  11  13   5     1101.09      589.55    519.88 o 
 -14  14   5     1603.09     1389.87    561.15 o 
 -13  14   5       52.26     1358.54    549.09 o 
 -12  14   5      430.45       31.23    537.29 o 
 -11  14   5      634.27      467.05    664.69 o 
 -10  14   5      161.92     1109.30    713.60 o 
  -9  14   5     2346.90     2582.79    539.82 o 
  -8  14   5     3949.59     4240.74    555.43 o 
  -7  14   5      696.85      678.74    544.69 o 
  -6  14   5      723.36      417.81    497.25 o 
  -5  14   5       46.19      293.28    506.77 o 
  -4  14   5      124.32      732.89    534.18 o 
  -3  14   5      865.33     1067.31    571.98 o 
  -2  14   5     6645.81     6862.23    579.36 o 
  -1  14   5     5378.35     4246.12    590.56 o 
   0  14   5       96.13      370.90    512.17 o 
   1  14   5        3.01      450.97    582.85 o 
   2  14   5       18.32      139.03    574.92 o 
   3  14   5      637.44     -206.42    601.92 o 
   4  14   5      325.99     1644.48    653.51 o 
   5  14   5      126.37       74.83    560.02 o 
   6  14   5      886.64     1227.58    493.70 o 
   7  14   5      644.35     1509.12    506.75 o 
   8  14   5     2802.12     2441.86    537.18 o 
   9  14   5     1815.64     1826.81    522.75 o 
  10  14   5       22.07      247.53    538.20 o 
  11  14   5        1.18      925.02    453.27 o 
 -14  15   5     1222.98      388.27    819.69 o 
 -13  15   5      133.65      998.86    940.00 o 
 -12  15   5     3292.23     2766.17    529.72 o 
 -11  15   5      343.73      945.65    604.25 o 
 -10  15   5        4.03     -485.99    485.99 o 
  -9  15   5       50.06      829.34    510.15 o 
  -8  15   5     1442.68     2129.08    573.14 o 
  -7  15   5      153.01     1157.74    546.52 o 
  -6  15   5       18.69      894.96    524.55 o 
  -5  15   5      238.69      938.41    555.12 o 
  -4  15   5       17.82      293.17    540.46 o 
  -3  15   5     1018.23      980.33    532.98 o 
  -2  15   5      309.01     1447.43    539.18 o 
  -1  15   5       22.80      563.30    556.24 o 
   0  15   5      102.10      594.32    696.99 o 
   1  15   5     1036.94     1206.20    492.88 o 
   2  15   5     4030.05     4464.79    502.85 o 
   3  15   5      263.51      642.45    564.43 o 
   4  15   5      476.77      889.87    496.05 o 
   5  15   5      294.01     1379.57    516.65 o 
   6  15   5       43.39      994.25    628.88 o 
   7  15   5     1980.09     1193.96    514.20 o 
   8  15   5       31.67     -103.95    439.06 o 
   9  15   5      209.73        2.83    449.13 o 
  10  15   5     1388.87      904.43    459.52 o 
 -13  16   5       77.60      891.32    533.91 o 
 -12  16   5      260.78      723.75    552.98 o 
 -11  16   5     1264.02     1928.63    639.36 o 
 -10  16   5       49.93     1011.31    460.40 o 
  -9  16   5      792.66     -146.33    529.96 o 
  -8  16   5     1177.73     2131.97    544.81 o 
  -7  16   5      283.24     1010.68    549.76 o 
  -6  16   5      422.25      186.87    470.04 o 
  -5  16   5     1303.07     1675.03    485.73 o 
  -4  16   5       57.99      183.15    422.14 o 
  -3  16   5      650.51     1148.98    510.68 o 
  -2  16   5      721.45     1345.96    485.88 o 
  -1  16   5     1319.36     1645.73    547.92 o 
   0  16   5       17.32      383.05    503.30 o 
   1  16   5      451.77      905.67    552.77 o 
   2  16   5      244.03     -347.40    512.13 o 
   3  16   5        1.38      504.87    506.60 o 
   4  16   5      778.44      635.96    493.30 o 
   5  16   5       42.14      247.56    541.98 o 
   6  16   5     8039.04     7089.09    863.60 o 
   7  16   5      218.78      287.72    530.32 o 
   8  16   5      376.27     -130.35    474.27 o 
   9  16   5      582.79      524.86    458.05 o 
 -12  17   5     2218.11     1691.28    871.81 o 
 -11  17   5      375.82      107.54    508.61 o 
 -10  17   5      226.62      529.48    557.14 o 
  -9  17   5      509.03     1902.05    532.41 o 
  -8  17   5      227.84      373.33    503.44 o 
  -7  17   5      854.11     1258.80    504.86 o 
  -6  17   5        1.14       37.10    492.56 o 
  -5  17   5       24.97      328.69    494.82 o 
  -4  17   5        3.70      101.43    442.26 o 
  -3  17   5      158.00      -17.63    678.77 o 
  -2  17   5       15.70      137.61    542.71 o 
  -1  17   5       66.12      125.77    526.06 o 
   0  17   5        4.19     -195.11    496.87 o 
   1  17   5      217.30      455.54    489.17 o 
   2  17   5     2010.36     2673.59    647.79 o 
   3  17   5      190.67      311.14    623.33 o 
   4  17   5      306.94      213.90    766.39 o 
   5  17   5      946.29     1003.89    546.05 o 
   6  17   5      961.67      163.97    623.46 o 
   7  17   5       31.04      806.89    467.80 o 
   8  17   5      114.18      779.02    450.85 o 
 -10  18   5      381.38      576.04    509.65 o 
  -9  18   5     3515.79     2985.92    775.48 o 
  -8  18   5      316.93      247.04    477.21 o 
  -7  18   5     1608.83     1550.07    607.23 o 
  -6  18   5       98.93     1145.59    473.69 o 
  -5  18   5       25.38       62.01    490.26 o 
  -4  18   5        7.42       11.17    434.29 o 
  -3  18   5     3002.45     2876.47    477.50 o 
  -2  18   5        2.02      539.43    458.62 o 
  -1  18   5     1993.82     1285.09    560.25 o 
   0  18   5        5.01     -107.81    586.86 o 
   1  18   5      290.77      661.95    710.25 o 
   2  18   5      268.83      328.59    485.52 o 
   3  18   5       62.36      750.41    587.59 o 
   4  18   5      818.43      709.82    481.32 o 
   5  18   5      639.56      242.48    675.10 o 
   6  18   5     1641.74     2219.16    596.87 o 
   7  18   5     2828.44     2243.27    520.53 o 
  -9  19   5      243.78      336.56    480.32 o 
  -8  19   5        1.62     -291.57    434.37 o 
  -7  19   5      335.10      781.60    497.08 o 
  -6  19   5      554.91      844.18    405.12 o 
  -5  19   5      326.13      420.43    459.07 o 
  -4  19   5        1.99     -208.16    434.36 o 
  -3  19   5       33.15      -64.99    467.55 o 
  -2  19   5        4.64      189.65    472.22 o 
  -1  19   5      720.11      648.06    484.13 o 
   0  19   5        7.02       14.42    509.41 o 
   1  19   5       25.73      518.85    468.16 o 
   2  19   5      224.93      187.75    494.66 o 
   3  19   5      421.12     -337.11    453.38 o 
   4  19   5      368.76      288.90    723.38 o 
   5  19   5     1017.07      585.58    429.92 o 
  -7  20   5      410.99      341.40    573.86 o 
  -6  20   5     1074.98      380.25    448.77 o 
  -5  20   5       22.51      727.81    390.19 o 
  -4  20   5     1416.76      237.76    468.48 o 
  -3  20   5      195.21      626.54    631.37 o 
  -2  20   5      145.57     1424.57    511.79 o 
  -1  20   5      111.06     1232.08    485.84 o 
   0  20   5      489.95     1416.42    459.58 o 
   1  20   5      947.01     1013.24    481.44 o 
   2  20   5       89.07     1413.78    537.08 o 
   3  20   5       31.65     -237.25    475.77 o 
  -3  21   5        1.35      299.28   1020.78 o 
  -2  21   5      356.23     1075.45    732.68 o 
  -1  21   5     1395.88     -882.30   1132.72 o 
 -18   0   6      609.19      613.92   1097.95 o 
 -16   0   6     8891.76    10120.21   1848.07 o 
 -14   0   6     1335.97     2175.23   1090.42 o 
 -12   0   6     1002.85     1824.39   1407.35 o 
 -10   0   6      108.46      787.96   1184.75 o 
  -8   0   6    17260.64    17220.21   1959.30 o 
  -6   0   6     4266.40     4636.75   1568.53 o 
  -2   0   6    27752.03    28860.31   3208.22 o 
   0   0   6    24711.60    27004.30   1514.06 o 
   2   0   6     3315.35     3456.94   1656.63 o 
   4   0   6     2424.60     3250.04   1181.05 o 
   6   0   6    19999.06    19766.64   1043.46 o 
   8   0   6    12915.87    14622.94    996.77 o 
  10   0   6     8808.27     7212.35   1266.58 o 
  12   0   6     9739.52    10153.05   1353.63 o 
  14   0   6     1212.22      655.68    775.18 o 
 -19   1   6       70.97       78.17    793.78 o 
 -18   1   6      787.05      839.90    798.09 o 
 -17   1   6       51.19      464.93    730.27 o 
 -16   1   6     8553.97     9290.62    736.53 o 
 -15   1   6      578.38      765.24    712.84 o 
 -14   1   6     1593.58     1688.38    739.16 o 
 -13   1   6     2148.11     2026.09    784.15 o 
 -12   1   6     1554.02     1726.15    814.17 o 
 -11   1   6     1431.26     1847.34    788.69 o 
 -10   1   6       26.90      419.36    760.38 o 
  -9   1   6       60.09      646.42    849.81 o 
  -8   1   6    15273.37    16667.63    980.16 o 
  -7   1   6     4516.11     5110.56   1042.40 o 
  -6   1   6     7272.34     5462.36   1302.42 o 
  -5   1   6    17663.61    15185.45   1437.81 o 
  -4   1   6     5417.00     4126.57   2623.05 o 
  -3   1   6      438.75     2358.85   2793.40 o 
  -2   1   6    23437.25    23043.88   1275.49 o 
  -1   1   6    41940.64    43838.56   1565.66 o 
   0   1   6    19517.24    18565.31   1463.29 o 
   1   1   6     2311.89     1879.86   1155.20 o 
   2   1   6      352.95      797.76    822.20 o 
   3   1   6     2171.79     2119.85    825.99 o 
   4   1   6     6124.09     6970.43    859.26 o 
   5   1   6      639.70      258.29    614.02 o 
   6   1   6       12.52      759.88    689.26 o 
   7   1   6      301.80      731.61    572.15 o 
   8   1   6     1893.80     2071.25    590.14 o 
   9   1   6      721.57     1166.95    615.34 o 
  10   1   6      412.98     1145.06    605.05 o 
  11   1   6     1685.06     2002.96    512.79 o 
  12   1   6       75.08      489.41    572.10 o 
  13   1   6      522.76      569.67    534.21 o 
  14   1   6     1585.29      925.73    587.14 o 
 -19   2   6      661.80      -24.21    770.56 o 
 -18   2   6      131.48      190.52    733.63 o 
 -17   2   6        1.11      704.12    654.03 o 
 -16   2   6     1362.77     1981.16    676.15 o 
 -15   2   6        2.44      469.34    692.59 o 
 -14   2   6       79.29      448.68    772.09 o 
 -13   2   6     1394.36     1580.08    835.97 o 
 -12   2   6       28.85      159.54    858.83 o 
 -11   2   6     9384.17    10485.58    921.29 o 
 -10   2   6       43.46      348.68    837.76 o 
  -9   2   6    13031.32    13166.74    788.53 o 
  -8   2   6    19623.10    19932.44    864.37 o 
  -7   2   6      583.16     1130.01    830.61 o 
  -6   2   6     3005.38     2180.11   1070.84 o 
  -5   2   6     2421.98     1136.70   1349.79 o 
  -4   2   6      218.76      676.34   1537.34 o 
  -3   2   6     6258.28     7352.81   2294.05 o 
  -2   2   6     2264.40     1263.30   1974.15 o 
  -1   2   6     3380.30     2286.64   1312.88 o 
   0   2   6      407.01      734.81   1120.43 o 
   1   2   6      944.04     1889.29    943.29 o 
   2   2   6       67.97     2240.76   1070.69 o 
   3   2   6    13168.80    11917.41    982.67 o 
   4   2   6     3532.47     3189.81    825.02 o 
   5   2   6      129.33     1433.13    850.13 o 
   6   2   6      172.63      865.19    699.30 o 
   7   2   6     3727.40     4188.40    718.61 o 
   8   2   6     5659.81     5888.24    621.39 o 
   9   2   6      326.52     1946.57    704.51 o 
  10   2   6      277.31      708.10    559.03 o 
  11   2   6      942.91     1596.32    543.18 o 
  12   2   6     2521.04     2063.57    651.78 o 
  13   2   6      886.77      598.96    548.28 o 
  14   2   6      528.18      603.02    571.20 o 
 -19   3   6      116.51      881.46    859.54 o 
 -18   3   6       37.05     -668.39    788.26 o 
 -17   3   6      780.04      676.56    705.63 o 
 -16   3   6       21.75      246.75    709.35 o 
 -15   3   6     1523.60     2245.30    682.54 o 
 -14   3   6      101.21      752.93    750.48 o 
 -13   3   6     1560.43     1590.17    820.00 o 
 -12   3   6     1555.24     1848.46    842.99 o 
 -11   3   6     2372.94     2716.34    802.63 o 
 -10   3   6      184.27      521.20    728.69 o 
  -9   3   6     1733.98     1557.47    709.77 o 
  -8   3   6       10.34      851.98    769.84 o 
  -7   3   6     7231.71     7372.56    791.90 o 
  -6   3   6      409.60      878.05    873.89 o 
  -5   3   6     9215.95     7737.66   1066.02 o 
  -4   3   6    14278.63    12544.93    961.34 o 
  -3   3   6     8396.49     6149.00   1012.54 o 
  -2   3   6     1699.34     1786.28   1558.08 o 
  -1   3   6    19225.29    19064.54   1580.20 o 
   0   3   6    12532.72    11029.93   1094.57 o 
   1   3   6      228.65      696.12   1033.88 o 
   2   3   6    17087.58    16295.03   1155.11 o 
   3   3   6     9164.86    10311.85    994.62 o 
   4   3   6     4841.34     4856.02    778.17 o 
   5   3   6     2784.18     3849.50    753.84 o 
   6   3   6       43.57     -212.28    792.83 o 
   7   3   6     6308.77     6999.42    763.95 o 
   8   3   6     1621.35     2672.26    695.79 o 
   9   3   6      186.43     1233.25    596.66 o 
  10   3   6       63.45      312.29    683.04 o 
  11   3   6     2607.35     3165.96    641.13 o 
  12   3   6     3062.89     2148.51    730.10 o 
  13   3   6     1852.83     1648.94    571.43 o 
  14   3   6      150.58      527.00    497.25 o 
 -19   4   6     1078.65      172.21    830.66 o 
 -18   4   6       94.23      222.93    682.04 o 
 -17   4   6      257.39     -101.38    730.74 o 
 -16   4   6      700.84      257.97    660.57 o 
 -15   4   6       38.01      706.76    761.63 o 
 -14   4   6      335.12      643.23    822.43 o 
 -13   4   6      143.84      730.11    841.83 o 
 -12   4   6     6782.21     6525.33    848.76 o 
 -11   4   6     1890.61     2096.68    824.33 o 
 -10   4   6     3804.86     4146.71    751.43 o 
  -9   4   6     3849.77     4420.59    753.28 o 
  -8   4   6     8691.92     8946.66    808.27 o 
  -7   4   6     5483.13     5727.90    934.89 o 
  -6   4   6     7038.80     5482.18    773.89 o 
  -5   4   6      659.31     1108.29    770.36 o 
  -4   4   6      764.98      255.05    975.00 o 
  -3   4   6    11004.11     9167.13    949.26 o 
  -2   4   6     6255.65     5338.93   1140.32 o 
  -1   4   6     6211.28     3723.28   1272.21 o 
   0   4   6     1240.38     1211.30   1145.49 o 
   1   4   6     1775.01     2182.28   1096.98 o 
   2   4   6     1739.78     1304.21   1139.75 o 
   3   4   6     3200.02     1975.62    874.09 o 
   4   4   6     5136.19     4789.13    774.44 o 
   5   4   6     2852.07     3632.08    880.29 o 
   6   4   6       23.73      -47.37    856.79 o 
   7   4   6    20967.46    21426.30   1020.50 o 
   8   4   6       27.90      102.46    740.70 o 
   9   4   6     2972.30     3306.51    588.49 o 
  10   4   6      126.95     1534.68    667.75 o 
  11   4   6     1240.16     1286.40    710.84 o 
  12   4   6      158.72      405.81    586.41 o 
  13   4   6      967.75      369.72    667.88 o 
  14   4   6        9.33      475.07    668.65 o 
 -18   5   6      168.82       75.74    662.78 o 
 -17   5   6     1335.69      902.45    704.53 o 
 -16   5   6      245.81     1050.00    687.07 o 
 -15   5   6     5708.53     5892.02    795.65 o 
 -14   5   6        0.31        7.34    798.06 o 
 -13   5   6       18.24      962.97    815.63 o 
 -12   5   6      379.10      662.82    780.16 o 
 -11   5   6        6.33      942.52    790.50 o 
 -10   5   6      404.92      914.51    738.11 o 
  -9   5   6    25141.81    25513.08    884.37 o 
  -8   5   6       24.95      793.45    886.28 o 
  -7   5   6     8341.46     9226.56    878.22 o 
  -6   5   6      803.42      672.22    671.92 o 
  -5   5   6    16096.15    16788.01    996.57 o 
  -4   5   6      709.84     1134.86    845.04 o 
  -3   5   6     7683.86     6680.63    841.26 o 
  -2   5   6      958.75      960.89    791.73 o 
  -1   5   6    24739.00    23740.97    896.79 o 
   0   5   6      185.88     1028.88    978.95 o 
   1   5   6       17.20      835.27    964.08 o 
   2   5   6      102.12      865.69    784.59 o 
   3   5   6     4263.66     5539.75    845.32 o 
   4   5   6     1689.15     2288.00    703.95 o 
   5   5   6     3466.30     4076.35    798.22 o 
   6   5   6     3020.50     2735.88    687.81 o 
   7   5   6      264.50     2078.59    960.38 o 
   8   5   6     2351.70     2033.83    730.72 o 
   9   5   6       11.53     -362.22    693.90 o 
  10   5   6      178.64      251.79    631.19 o 
  11   5   6      989.56     1678.19    595.11 o 
  12   5   6       64.04      656.69    642.33 o 
  13   5   6     1916.45     1990.77    588.92 o 
  14   5   6       65.07       35.60    577.25 o 
 -18   6   6      203.03     -258.93    591.11 o 
 -17   6   6      155.63     1212.66    709.24 o 
 -16   6   6      546.27     1191.92    753.63 o 
 -15   6   6     1192.16      957.55    810.45 o 
 -14   6   6      573.20     1127.26    737.48 o 
 -13   6   6      547.73      986.92    778.21 o 
 -12   6   6       16.30      427.00    781.24 o 
 -11   6   6      157.50      983.39    735.92 o 
 -10   6   6      142.87      516.22    751.17 o 
  -9   6   6     2166.27     1574.42    813.44 o 
  -8   6   6      644.43       60.78    693.08 o 
  -7   6   6     6385.69     5881.68    766.15 o 
  -6   6   6     4977.93     4628.16    708.60 o 
  -5   6   6     1042.05     1816.21    675.11 o 
  -4   6   6      889.59     1905.39    787.57 o 
  -3   6   6    14560.41    13198.16    779.60 o 
  -2   6   6     3633.12     3434.09    933.48 o 
  -1   6   6     6153.94     5307.55    804.71 o 
   0   6   6     2105.05     2635.10    793.46 o 
   1   6   6      959.70      575.17    982.60 o 
   2   6   6     1948.10     2276.35    873.26 o 
   3   6   6     3716.64     3668.26    775.03 o 
   4   6   6    12491.40    12607.71    888.48 o 
   5   6   6     9057.77     8230.55    801.45 o 
   6   6   6      962.73     1722.67    635.62 o 
   7   6   6    26545.91    26128.11    762.43 o 
   8   6   6      548.12     1218.22    622.23 o 
   9   6   6      500.67     1790.20    704.00 o 
  10   6   6      478.50      308.19    640.92 o 
  11   6   6     2614.94     2843.66    571.76 o 
  12   6   6       18.30      -73.59    646.25 o 
  13   6   6      986.84      645.72    573.41 o 
  14   6   6      546.81      116.30    599.56 o 
 -18   7   6       66.81      427.49    604.22 o 
 -17   7   6     2308.39     2702.41    753.70 o 
 -16   7   6      336.49      351.15    838.97 o 
 -15   7   6     3902.54     3881.28    809.49 o 
 -14   7   6      172.93     1103.05    642.00 o 
 -13   7   6      553.26      945.72    714.07 o 
 -12   7   6      702.85     2206.77    752.59 o 
 -11   7   6      294.14      -10.58    829.23 o 
 -10   7   6      457.64      541.29    808.18 o 
  -9   7   6      326.72     1673.37    776.54 o 
  -8   7   6      596.13      218.80    790.37 o 
  -7   7   6     5661.40     5049.92    728.91 o 
  -6   7   6     2919.34     2801.18    648.44 o 
  -5   7   6    12989.41    13039.07    664.76 o 
  -4   7   6     7238.33     6448.96    744.63 o 
  -3   7   6     2827.42     2665.95    713.28 o 
  -2   7   6        6.86     -134.03    855.09 o 
  -1   7   6    41937.18    42014.35    848.13 o 
   0   7   6      222.83      965.88    888.59 o 
   1   7   6     1515.02     1347.55    702.24 o 
   2   7   6    23623.32    23423.76   1004.72 o 
   3   7   6    18687.45    19061.12    788.68 o 
   4   7   6      582.89      470.45    676.30 o 
   5   7   6      248.27      422.33    668.99 o 
   6   7   6       75.93      462.80    648.58 o 
   7   7   6      690.44      280.61    668.74 o 
   8   7   6     3182.64     3319.88    637.82 o 
   9   7   6     4632.72     3477.02    823.11 o 
  10   7   6      336.33     1795.35    782.80 o 
  11   7   6      788.93     1060.71    614.12 o 
  12   7   6       76.02     1102.40    603.97 o 
  13   7   6      293.56      663.43    544.94 o 
  14   7   6       57.72     1038.74   1494.58 o 
 -18   8   6       18.24      436.67    769.73 o 
 -17   8   6      112.10     -175.92    639.25 o 
 -16   8   6     1438.40     1234.04    775.68 o 
 -15   8   6      133.47      979.86    807.91 o 
 -14   8   6     1077.02      546.84    633.74 o 
 -13   8   6      755.46     1362.57    725.14 o 
 -12   8   6      289.83     1475.62    688.27 o 
 -11   8   6       13.44     1549.64    784.79 o 
 -10   8   6      347.60      552.54    887.81 o 
  -9   8   6     1019.43     1672.65    903.97 o 
  -8   8   6       50.35     -100.68    732.94 o 
  -7   8   6     4643.87     5217.02    750.17 o 
  -6   8   6     3189.55     2876.13    724.45 o 
  -5   8   6     2679.08     2474.62    568.45 o 
  -4   8   6    15528.21    15836.51    774.84 o 
  -3   8   6      174.01      768.72    635.70 o 
  -2   8   6      244.59      610.01    718.26 o 
  -1   8   6     5222.49     4992.69    781.16 o 
   0   8   6        0.02     -684.22    684.22 o 
   1   8   6     2757.34     2193.61    671.03 o 
   2   8   6      124.50      825.75    797.80 o 
   3   8   6    10427.05     9579.31    753.47 o 
   4   8   6     7015.88     8711.26    836.29 o 
   5   8   6      316.43     1388.68    697.98 o 
   6   8   6      431.73     1214.31    620.43 o 
   7   8   6     3346.84     4097.85    663.09 o 
   8   8   6      574.59      851.06    648.46 o 
   9   8   6       21.10     -387.89    669.34 o 
  10   8   6     1108.84     1324.13    609.82 o 
  11   8   6      423.79      656.50    539.93 o 
  12   8   6      263.69       73.89    592.72 o 
  13   8   6       41.14      949.90    531.03 o 
 -17   9   6       90.83      799.02    625.49 o 
 -16   9   6     1483.68     1410.03    640.63 o 
 -15   9   6        0.07      305.55    669.36 o 
 -14   9   6      172.73      607.15    870.47 o 
 -13   9   6        8.00     1621.30    790.55 o 
 -12   9   6     7365.87     6381.02   1044.71 o 
 -11   9   6      417.89     -191.00    693.14 o 
 -10   9   6        5.63       94.84    685.98 o 
  -9   9   6       13.03     1076.88    786.36 o 
  -8   9   6       54.84        3.85    684.08 o 
  -7   9   6        0.41     -364.25    616.12 o 
  -6   9   6     1514.32     2478.95    618.81 o 
  -5   9   6      957.32     1297.30    578.05 o 
  -4   9   6     1008.53     1468.90    663.13 o 
  -3   9   6     1279.38     1768.63    576.73 o 
  -2   9   6     1536.96     1627.69    639.26 o 
  -1   9   6     4919.41     5020.99    757.59 o 
   0   9   6     2088.99     2222.30    792.41 o 
   1   9   6       38.63      577.76    697.43 o 
   2   9   6     1294.60      967.34    651.70 o 
   3   9   6      845.24     1235.13    711.34 o 
   4   9   6      613.11     2004.97    736.14 o 
   5   9   6     1642.18     2263.05    614.99 o 
   6   9   6     1041.16     2092.42    665.20 o 
   7   9   6       24.17     1339.11    597.10 o 
   8   9   6     2572.65     1795.08    715.30 o 
   9   9   6     1842.67     1745.89    558.91 o 
  10   9   6     2588.98     2291.51    502.54 o 
  11   9   6      543.15      878.37    536.93 o 
  12   9   6      136.06      404.78    557.76 o 
  13   9   6      329.75     1066.99    636.66 o 
 -17  10   6      269.81     -166.74    767.73 o 
 -16  10   6     1848.11     1322.05    613.42 o 
 -15  10   6      335.08      700.27    665.06 o 
 -14  10   6      271.41     1283.87    768.39 o 
 -13  10   6       56.94      419.04    590.13 o 
 -12  10   6       10.47     -254.72    592.52 o 
 -11  10   6       89.88       81.89    586.73 o 
 -10  10   6      856.78     1128.43    749.45 o 
  -9  10   6      105.81       33.47    608.87 o 
  -8  10   6     2694.51     2978.13    620.90 o 
  -7  10   6      285.07      798.29    639.23 o 
  -6  10   6     1203.33     2105.10    637.32 o 
  -5  10   6        7.53      875.40    582.37 o 
  -4  10   6       22.78      987.50    602.17 o 
  -3  10   6     2352.03     2621.73    644.67 o 
  -2  10   6    16505.27    16834.05    787.68 o 
  -1  10   6     1858.58     2377.73    636.93 o 
   0  10   6      628.51      499.66    815.80 o 
   1  10   6     1391.91     1381.68    600.19 o 
   2  10   6      425.54     1540.85    623.33 o 
   3  10   6      402.37      448.09    648.09 o 
   4  10   6     1653.56     1187.98    648.04 o 
   5  10   6      130.07     1660.51    669.19 o 
   6  10   6    10292.64    10638.34    778.72 o 
   7  10   6     1371.75     1421.45    611.08 o 
   8  10   6    10047.07     9745.16    622.50 o 
   9  10   6        0.14      105.58    568.53 o 
  10  10   6     1701.98     2406.15    584.31 o 
  11  10   6        8.48      774.80    536.48 o 
  12  10   6     2463.82     1848.01    525.61 o 
 -16  11   6     5017.77     4663.86    629.16 o 
 -15  11   6      216.73      364.26    611.08 o 
 -14  11   6      450.45      827.75    680.07 o 
 -13  11   6      362.84      347.69    534.04 o 
 -12  11   6      355.44     -154.11    906.15 o 
 -11  11   6       39.10      174.16    652.59 o 
 -10  11   6      573.82     1033.11    839.99 o 
  -9  11   6     1993.86      622.53    583.47 o 
  -8  11   6     3865.60     3765.20    604.20 o 
  -7  11   6       41.31      111.29    539.50 o 
  -6  11   6    11145.12    10370.16    600.75 o 
  -5  11   6       21.34      735.46    579.18 o 
  -4  11   6     4741.85     4237.19    667.35 o 
  -3  11   6       15.78      418.68    647.14 o 
  -2  11   6    36931.66    36135.37    801.42 o 
  -1  11   6     2302.95     2490.00    628.82 o 
   0  11   6    14344.62    15579.88    782.82 o 
   1  11   6      655.43      781.82    649.12 o 
   2  11   6       12.75      577.55    762.78 o 
   3  11   6       71.24      431.00    598.65 o 
   4  11   6      580.73     -392.64    613.53 o 
   5  11   6      610.35      813.29    567.72 o 
   6  11   6      237.24     -492.06    492.06 o 
   7  11   6      357.01      556.97    599.80 o 
   8  11   6     1905.01     2919.46    673.61 o 
   9  11   6     2093.47     2202.61    552.50 o 
  10  11   6      201.53       20.12    489.62 o 
  11  11   6     1123.68     1011.98    487.07 o 
  12  11   6      530.40       36.73    496.59 o 
 -16  12   6        1.38      547.77    656.61 o 
 -15  12   6       36.10       82.81    593.75 o 
 -14  12   6      134.31      743.08    843.10 o 
 -13  12   6        0.12      124.16    531.67 o 
 -12  12   6       29.96     -212.32   1080.71 o 
 -11  12   6     2276.63     2484.61    779.28 o 
 -10  12   6       80.18      275.85    606.19 o 
  -9  12   6      716.79      383.04    586.10 o 
  -8  12   6     4231.44     4469.46    591.76 o 
  -7  12   6      523.97      359.93    623.97 o 
  -6  12   6     1019.34      664.30    512.65 o 
  -5  12   6      997.30     2271.69    543.91 o 
  -4  12   6      162.18      982.30    541.03 o 
  -3  12   6     2166.42     2717.71    590.50 o 
  -2  12   6     4441.09     5906.12    674.57 o 
  -1  12   6      337.21      882.25    630.05 o 
   0  12   6      439.21     1523.17    674.80 o 
   1  12   6       51.99     -440.42    658.78 o 
   2  12   6      774.04       38.82    583.39 o 
   3  12   6      446.22      568.20    559.33 o 
   4  12   6      427.97     1099.51    633.90 o 
   5  12   6     1226.06      891.48    600.89 o 
   6  12   6     1021.34      969.09    526.36 o 
   7  12   6      662.17      765.21    598.38 o 
   8  12   6     6956.63     6375.94    494.27 o 
   9  12   6      155.10       71.11    531.84 o 
  10  12   6      778.36      121.12    438.74 o 
  11  12   6      116.44      320.36    565.78 o 
 -15  13   6     1072.46      425.53    612.44 o 
 -14  13   6      160.69      165.02    689.13 o 
 -13  13   6     1910.28     1585.90    667.51 o 
 -12  13   6       17.55      550.91    666.07 o 
 -11  13   6      518.91      376.97    586.90 o 
 -10  13   6      162.38     -466.58    582.23 o 
  -9  13   6       52.95      694.30    642.48 o 
  -8  13   6       30.80      205.65    554.27 o 
  -7  13   6     1628.96     2162.26    517.91 o 
  -6  13   6      237.78      278.05    492.99 o 
  -5  13   6      850.72     1240.62    588.48 o 
  -4  13   6     1553.88     1976.66    678.33 o 
  -3  13   6      324.86      547.37    556.88 o 
  -2  13   6     7088.65     7012.14    602.70 o 
  -1  13   6       19.93      338.36    564.10 o 
   0  13   6      537.25      437.47    625.70 o 
   1  13   6     1910.31     2179.86    699.43 o 
   2  13   6      895.25     1390.52    557.57 o 
   3  13   6     2046.09     2755.92    663.02 o 
   4  13   6      270.27      884.40    614.93 o 
   5  13   6       96.44      975.83    573.46 o 
   6  13   6      620.49      522.83    494.23 o 
   7  13   6     1166.03      602.16    509.17 o 
   8  13   6      293.66      350.05    485.88 o 
   9  13   6       10.21      671.87    457.93 o 
  10  13   6      150.02     -480.34    480.34 o 
  11  13   6     1367.51     1378.46    515.53 o 
 -14  14   6       61.90     -355.60    619.85 o 
 -13  14   6      114.79      175.12    547.76 o 
 -12  14   6      167.71       95.50    678.77 o 
 -11  14   6     3528.69     2893.70    577.31 o 
 -10  14   6      443.51      737.80    526.17 o 
  -9  14   6      351.75      952.04    520.93 o 
  -8  14   6     1321.60     1270.56    585.68 o 
  -7  14   6      548.37      955.04    498.67 o 
  -6  14   6       44.11      276.00    563.45 o 
  -5  14   6      729.94      574.47    489.64 o 
  -4  14   6        7.11      739.89    617.45 o 
  -3  14   6     2383.82     2385.20    546.76 o 
  -2  14   6     2179.47     2341.81    598.50 o 
  -1  14   6     1626.50     2872.53    529.17 o 
   0  14   6     5042.78     5405.29    558.36 o 
   1  14   6     3633.99     2453.84    634.41 o 
   2  14   6     2141.91     1744.15    526.40 o 
   3  14   6     2074.99     2023.78    539.59 o 
   4  14   6       17.94      340.63    859.20 o 
   5  14   6      199.73      466.81    482.02 o 
   6  14   6      138.42      681.14    595.84 o 
   7  14   6     3018.29     2520.43    544.44 o 
   8  14   6      321.45     1051.22    502.51 o 
   9  14   6      602.53      851.16    509.85 o 
  10  14   6      736.16      964.06    452.87 o 
 -14  15   6       22.75     -144.18    568.86 o 
 -13  15   6       27.74      397.78    740.88 o 
 -12  15   6       14.38      -44.48    837.96 o 
 -11  15   6      654.26     1014.17    654.24 o 
 -10  15   6      710.42      539.78    542.24 o 
  -9  15   6      279.34      128.28    523.91 o 
  -8  15   6     2014.29      845.34    596.68 o 
  -7  15   6     3502.34     3210.93    516.73 o 
  -6  15   6       24.30      414.40    509.65 o 
  -5  15   6      221.48      550.92    457.68 o 
  -4  15   6     1060.15      950.17    484.48 o 
  -3  15   6     1329.21     2241.10    600.90 o 
  -2  15   6     1152.26     1989.22    598.56 o 
  -1  15   6     8999.00     8415.99    570.48 o 
   0  15   6     1916.96     2379.41    530.92 o 
   1  15   6      101.63      207.26    506.22 o 
   2  15   6      885.27     1462.10    723.48 o 
   3  15   6      560.88     1197.85    514.74 o 
   4  15   6     4058.58     3246.57    621.82 o 
   5  15   6      134.17      315.64    570.51 o 
   6  15   6     2363.72     1919.31    491.64 o 
   7  15   6       16.96     1019.06    446.88 o 
   8  15   6       25.99     1882.33    512.28 o 
   9  15   6      360.82      -72.85    452.86 o 
 -13  16   6      175.79      899.39    567.21 o 
 -12  16   6      135.45       15.25    531.08 o 
 -11  16   6       20.69     -548.46    548.46 o 
 -10  16   6       83.80      409.42    509.65 o 
  -9  16   6     1039.91     1520.28    513.15 o 
  -8  16   6      393.47       51.05    529.35 o 
  -7  16   6      537.50     1171.51    498.77 o 
  -6  16   6      404.09     1133.24    485.90 o 
  -5  16   6        0.42      -74.26    507.92 o 
  -4  16   6       19.72      615.71    492.27 o 
  -3  16   6      919.28      794.77    515.49 o 
  -2  16   6       12.85     -516.98    516.98 o 
  -1  16   6      603.72      764.01    554.40 o 
   0  16   6      117.37      434.18    460.81 o 
   1  16   6       96.21      115.41    683.98 o 
   2  16   6      459.00     1191.19    619.62 o 
   3  16   6      566.37      708.10    499.51 o 
   4  16   6      112.26      186.95    548.23 o 
   5  16   6      700.01      668.21    602.41 o 
   6  16   6      353.26      733.83    549.33 o 
   7  16   6     4712.11     4802.76    537.55 o 
   8  16   6        4.59      804.49    445.49 o 
 -12  17   6     1114.04      401.39    702.05 o 
 -11  17   6       30.39      381.91    500.56 o 
 -10  17   6       16.52     -519.42    519.42 o 
  -9  17   6      154.05     1064.40    554.16 o 
  -8  17   6      429.23      311.32    560.35 o 
  -7  17   6      601.79      343.70    421.36 o 
  -6  17   6       45.77     -136.79    431.85 o 
  -5  17   6      570.63      171.02    488.88 o 
  -4  17   6       37.43      619.08    504.51 o 
  -3  17   6      836.13     1123.36    553.68 o 
  -2  17   6       73.00     -528.18    528.18 o 
  -1  17   6     3873.19     2793.09    534.81 o 
   0  17   6      323.53      -36.80    513.22 o 
   1  17   6      303.92      421.88    489.20 o 
   2  17   6       65.29     1153.89    574.24 o 
   3  17   6      558.11      672.35    703.35 o 
   4  17   6      411.67      458.07    499.26 o 
   5  17   6        1.69      294.42    463.05 o 
   6  17   6       20.40     -106.63    642.17 o 
   7  17   6      723.24     1086.02    427.80 o 
 -10  18   6      182.10      240.47    502.63 o 
  -9  18   6        6.15       54.47    438.93 o 
  -8  18   6      194.47     1087.11    452.66 o 
  -7  18   6        5.59      394.02    461.87 o 
  -6  18   6      969.98     -147.61    436.73 o 
  -5  18   6        2.53      149.23    518.07 o 
  -4  18   6      687.64      733.36    456.74 o 
  -3  18   6       12.64     1136.30    492.17 o 
  -2  18   6      748.16     -256.13    498.33 o 
  -1  18   6      379.17     -123.22    449.40 o 
   0  18   6      529.75      879.33    488.96 o 
   1  18   6      303.93      640.76    661.40 o 
   2  18   6        2.22      -54.30    488.90 o 
   3  18   6      231.75       36.22    498.62 o 
   4  18   6      198.06     1273.45    611.14 o 
   5  18   6      659.37      433.20    548.19 o 
   6  18   6      178.27      721.42    544.06 o 
  -9  19   6      120.50      604.97    680.39 o 
  -8  19   6      787.32      509.74    443.69 o 
  -7  19   6      543.36      126.35    515.06 o 
  -6  19   6      694.10      388.87    413.93 o 
  -5  19   6      144.03      169.14    443.59 o 
  -4  19   6      703.14      778.80    492.19 o 
  -3  19   6      481.50      323.60    463.94 o 
  -2  19   6      100.15      227.23    445.45 o 
  -1  19   6       54.84     -262.40    632.50 o 
   0  19   6      580.78      242.37    525.58 o 
   1  19   6      441.60     1258.85    547.72 o 
   2  19   6     1043.41     1299.54    629.34 o 
   3  19   6        8.49      289.02    469.47 o 
   4  19   6      278.60     1326.74    451.24 o 
  -6  20   6      134.94      144.16    410.04 o 
  -5  20   6       15.62        7.11    493.76 o 
  -4  20   6      170.07     -219.18    420.49 o 
  -3  20   6      511.86      356.30    433.85 o 
  -2  20   6     1151.35        5.34    452.49 o 
  -1  20   6       22.33     -415.88    481.48 o 
   0  20   6       38.47      629.35    471.36 o 
   1  20   6      987.95     1780.28    556.46 o 
   2  20   6      417.68      284.48    513.59 o 
 -19   0   7     2588.93     2381.75   1187.15 o 
 -17   0   7      164.66      300.18   1190.55 o 
 -15   0   7      761.30     1025.66   1036.07 o 
 -13   0   7     4580.83     5146.63   1187.16 o 
 -11   0   7       33.68     1116.05   1419.04 o 
  -9   0   7      787.07      780.75   1417.38 o 
  -7   0   7     4829.56     4843.37   1428.74 o 
  -3   0   7        1.71    -1071.25   2650.02 o 
  -1   0   7     3306.93     3433.77   1457.14 o 
   1   0   7     1460.79     2389.28   1176.34 o 
   3   0   7    18430.75    15766.02   1492.22 o 
   5   0   7     6079.28     5589.65   1145.26 o 
   7   0   7        3.51      -73.68    905.32 o 
   9   0   7      918.50     1688.35    840.27 o 
  11   0   7      346.98      801.19    864.56 o 
  13   0   7     3469.30     4461.57   1369.58 o 
 -19   1   7       51.21       90.29    740.95 o 
 -18   1   7       67.10      283.35    849.27 o 
 -17   1   7        3.24      685.79    696.09 o 
 -16   1   7     2797.39     2795.63    773.51 o 
 -15   1   7     3589.54     4021.71    831.78 o 
 -14   1   7        1.30     -131.39    802.23 o 
 -13   1   7      283.28      522.88    975.54 o 
 -12   1   7      227.44      156.07    945.15 o 
 -11   1   7     3158.77     3330.54    889.58 o 
 -10   1   7      177.02     -383.52    950.28 o 
  -9   1   7    29839.99    30375.42   1093.94 o 
  -8   1   7     6300.34     5506.38   1000.13 o 
  -7   1   7     7173.54     6581.44   1059.22 o 
  -6   1   7    33418.15    32001.80   1302.05 o 
  -5   1   7     7321.06     8508.68   2156.41 o 
  -4   1   7    12183.79    12361.41   2372.77 o 
  -3   1   7    12293.56    11184.22   1481.22 o 
  -2   1   7     3737.08     2769.59   1176.51 o 
  -1   1   7    51103.68    53016.29   1316.16 o 
   0   1   7    22019.96    23002.61   1176.53 o 
   1   1   7    13063.78    12124.96    985.40 o 
   2   1   7     1976.73     1823.03    822.53 o 
   3   1   7     4220.48     4705.35    906.68 o 
   4   1   7     5045.64     5176.17    778.20 o 
   5   1   7      440.16       74.34    682.21 o 
   6   1   7      540.91     1939.50    653.46 o 
   7   1   7     8608.00     7642.05    724.17 o 
   8   1   7     2649.19     2370.82    703.70 o 
   9   1   7      701.86     1405.26    597.70 o 
  10   1   7     2896.20     3550.89    550.61 o 
  11   1   7     3008.91     3034.69    540.86 o 
  12   1   7      825.57     1191.68    600.31 o 
  13   1   7        8.82       -9.03    502.10 o 
  14   1   7      532.68      338.42    539.95 o 
 -19   2   7     1195.73      257.41    916.93 o 
 -18   2   7      479.46      775.03    797.45 o 
 -17   2   7       38.35      148.89    707.67 o 
 -16   2   7      176.47       60.21    746.05 o 
 -15   2   7      404.23      707.13    774.37 o 
 -14   2   7     1593.90     2176.01    835.41 o 
 -13   2   7     1181.22      821.38    878.68 o 
 -12   2   7     1621.87     2099.46    871.75 o 
 -11   2   7     1230.72     1499.13    807.74 o 
 -10   2   7     1646.81     2112.21    886.35 o 
  -9   2   7     3372.93     3285.61    861.87 o 
  -8   2   7    22179.13    22689.71    942.86 o 
  -7   2   7     2868.59     3437.57    918.68 o 
  -6   2   7      219.52      398.28   1005.24 o 
  -5   2   7     1488.23     1020.09   1246.20 o 
  -4   2   7     1272.03      281.23   2203.69 o 
  -3   2   7     9644.86    10458.12   1655.04 o 
  -2   2   7      533.72     1000.41   1780.89 o 
  -1   2   7     7439.34     8277.88   1285.80 o 
   0   2   7      280.99      956.24   1222.42 o 
   1   2   7      580.71      453.70   1034.95 o 
   2   2   7     6445.43     7376.06    883.35 o 
   3   2   7    13548.04    13920.16    957.74 o 
   4   2   7     5104.14     5635.90    743.94 o 
   5   2   7     1896.23     2832.37    743.50 o 
   6   2   7      558.59      696.63    680.15 o 
   7   2   7     1107.52     1615.40    706.30 o 
   8   2   7     6924.33     7109.28    572.51 o 
   9   2   7     4180.18     4083.10    665.08 o 
  10   2   7     1057.89     1976.98    591.29 o 
  11   2   7      515.93      674.29    576.83 o 
  12   2   7      508.16      944.52    590.01 o 
  13   2   7     1392.58      834.85    517.07 o 
  14   2   7       39.52      233.74    581.39 o 
 -19   3   7       76.36      690.27    746.48 o 
 -18   3   7      150.33      616.90    764.87 o 
 -17   3   7      242.36      431.38    743.81 o 
 -16   3   7     2416.19     2762.44    723.16 o 
 -15   3   7     2551.17     2699.31    742.77 o 
 -14   3   7      359.56      531.47    694.65 o 
 -13   3   7      170.53      930.13    801.57 o 
 -12   3   7       23.94      478.59    796.19 o 
 -11   3   7      783.68     1062.27    758.82 o 
 -10   3   7     1745.98     2012.83    797.48 o 
  -9   3   7     2807.28     3143.54    715.99 o 
  -8   3   7      174.90      133.21    776.06 o 
  -7   3   7    27793.19    28856.25   1089.29 o 
  -6   3   7       12.58      227.17    871.79 o 
  -5   3   7     9543.49     7263.74   1090.18 o 
  -4   3   7     1831.77     1833.06   1004.56 o 
  -3   3   7    15565.27    13567.06   1048.14 o 
  -2   3   7     5131.55     4861.16   1189.29 o 
  -1   3   7    44553.00    40577.06   1223.06 o 
   0   3   7     8226.49     9194.22   1081.20 o 
   1   3   7    13613.78    13693.32    903.36 o 
   2   3   7     5729.11     5545.30    882.59 o 
   3   3   7       25.74      861.93    831.48 o 
   4   3   7    13105.18    14277.25   1096.10 o 
   5   3   7      895.08     2771.40    955.84 o 
   6   3   7     1391.70     1178.63    965.82 o 
   7   3   7      278.53      391.34    817.05 o 
   8   3   7     1571.05     2089.43    647.56 o 
   9   3   7     4039.03     3901.40    629.61 o 
  10   3   7      107.95     1835.38    606.27 o 
  11   3   7     1052.81     1524.66    609.16 o 
  12   3   7      431.60     1904.87    675.13 o 
  13   3   7      865.98      769.32    553.30 o 
  14   3   7     3886.61     1712.87    578.11 o 
 -19   4   7      319.44     1132.19    758.84 o 
 -18   4   7      178.54      878.94    720.56 o 
 -17   4   7      655.67      480.54    646.36 o 
 -16   4   7        9.41      267.00    701.64 o 
 -15   4   7     1771.82     1252.19    701.77 o 
 -14   4   7     1684.42     2582.39    687.65 o 
 -13   4   7     7620.16     8337.67    812.56 o 
 -12   4   7     2152.63     2296.88    828.11 o 
 -11   4   7      799.64      689.62    795.59 o 
 -10   4   7     2051.83     3282.89    826.63 o 
  -9   4   7      777.49     1253.63    688.46 o 
  -8   4   7     5649.78     6634.45    730.10 o 
  -7   4   7       46.18      201.38    858.64 o 
  -6   4   7    12433.42    11034.91   1077.50 o 
  -5   4   7    10010.39     8572.71   1001.42 o 
  -4   4   7     9663.58     8874.94    920.71 o 
  -3   4   7    13343.63    11293.96    997.18 o 
  -2   4   7     5351.63     5302.10   1016.69 o 
  -1   4   7     9106.19     8539.66   1154.63 o 
   0   4   7    11978.17    13089.21   1195.49 o 
   1   4   7    14286.09    13445.18   1045.81 o 
   2   4   7     6228.87     7839.80    808.58 o 
   3   4   7     4730.37     4737.87    842.97 o 
   4   4   7     9911.65     9794.66    815.08 o 
   5   4   7     2022.07     1717.00    870.15 o 
   6   4   7     1731.99     1952.15    849.25 o 
   7   4   7     1941.69     2367.39    827.16 o 
   8   4   7     1183.54      512.68    648.82 o 
   9   4   7      710.67     1209.97    688.57 o 
  10   4   7     2246.81     3570.90    977.17 o 
  11   4   7       86.71      516.05    710.51 o 
  12   4   7     1905.52     1694.08    706.92 o 
  13   4   7        0.89      402.36    596.45 o 
 -19   5   7       25.10      512.77   1557.47 o 
 -18   5   7      366.90     -594.34    594.34 o 
 -17   5   7      338.58      889.86    729.98 o 
 -16   5   7      222.42      296.34    755.02 o 
 -15   5   7        3.66      622.74    705.62 o 
 -14   5   7     5424.27     5248.22    822.78 o 
 -13   5   7     1817.41     1906.92    898.49 o 
 -12   5   7       69.80     -400.31    703.26 o 
 -11   5   7      440.49      207.79    747.27 o 
 -10   5   7      521.64      616.86    755.76 o 
  -9   5   7       49.23      -81.83    723.27 o 
  -8   5   7     2652.11     3174.51    705.55 o 
  -7   5   7      260.66      234.79    839.32 o 
  -6   5   7     5745.79     5729.25    842.11 o 
  -5   5   7     2020.94     2160.68    732.77 o 
  -4   5   7     6413.24     6674.22    997.64 o 
  -3   5   7      642.70      758.05    724.92 o 
  -2   5   7     2299.17     2957.88    852.79 o 
  -1   5   7      408.06     -703.74   1001.63 o 
   0   5   7    12389.33    13268.64   1280.22 o 
   1   5   7      369.01      -92.77    890.42 o 
   2   5   7       52.05      804.99   1023.92 o 
   3   5   7     3418.41     3900.98    813.46 o 
   4   5   7     8102.21     8282.28   1298.19 o 
   5   5   7     1058.45     1021.84    790.07 o 
   6   5   7     3483.16     3256.61    827.94 o 
   7   5   7      946.25      815.05    898.24 o 
   8   5   7       11.50     -372.86    836.86 o 
   9   5   7      283.65     1068.61    646.18 o 
  10   5   7      246.84      317.20    627.20 o 
  11   5   7      417.02     1330.49    650.11 o 
  12   5   7      387.56      -98.22    529.55 o 
  13   5   7      221.34      271.45    640.72 o 
 -18   6   7      246.96     -791.12    791.12 o 
 -17   6   7      130.05      725.43    714.16 o 
 -16   6   7       35.74      826.74    648.66 o 
 -15   6   7     1500.09     1170.73    733.96 o 
 -14   6   7        8.06     1761.61    796.49 o 
 -13   6   7     3929.93     3670.06    862.56 o 
 -12   6   7     1048.14     1418.08    888.79 o 
 -11   6   7      213.69      702.25    826.50 o 
 -10   6   7     4934.36     4614.25    728.26 o 
  -9   6   7     1019.97     1345.93    770.17 o 
  -8   6   7        0.26      382.48    794.67 o 
  -7   6   7     1419.06     1368.59    689.13 o 
  -6   6   7     8595.13     9408.39    678.64 o 
  -5   6   7     4172.77     3647.80    646.56 o 
  -4   6   7    20058.64    19640.81    838.07 o 
  -3   6   7      494.60      703.08    806.47 o 
  -2   6   7     4857.45     3172.31    696.58 o 
  -1   6   7      586.67     1009.32    819.82 o 
   0   6   7     5883.20     4081.93    938.92 o 
   1   6   7     4237.07     2485.85    860.68 o 
   2   6   7     6516.13     6921.88    694.49 o 
   3   6   7     2067.94     2912.33    643.19 o 
   4   6   7    20591.45    21574.49    814.77 o 
   5   6   7      362.60     -672.26    672.26 o 
   6   6   7     1263.53     1252.58    789.16 o 
   7   6   7     1096.57     1826.45    721.98 o 
   8   6   7     1465.06      821.17    717.68 o 
   9   6   7        0.64     -598.10    598.10 o 
  10   6   7        7.86     1045.64    615.19 o 
  11   6   7      104.34      529.62    583.58 o 
  12   6   7     1303.94      721.44    611.72 o 
  13   6   7       55.87     -251.25    624.99 o 
 -18   7   7       10.88     -211.79    652.96 o 
 -17   7   7        0.09      345.28   1076.04 o 
 -16   7   7     1758.26     1204.01    708.97 o 
 -15   7   7     1534.28     3158.94    663.03 o 
 -14   7   7     1701.91     1437.86    714.29 o 
 -13   7   7      104.14     1384.31    797.55 o 
 -12   7   7      451.10     1427.78    749.41 o 
 -11   7   7      452.66     -554.45    821.86 o 
 -10   7   7     5899.23     5415.99    719.69 o 
  -9   7   7     6933.52     8707.95    780.20 o 
  -8   7   7    17755.70    19035.82    884.13 o 
  -7   7   7        7.29      -99.68    654.12 o 
  -6   7   7       31.55      456.57    741.39 o 
  -5   7   7     2975.23     3384.86    660.65 o 
  -4   7   7     5258.57     5686.61    636.48 o 
  -3   7   7      286.27     1175.04    807.78 o 
  -2   7   7     1724.92     2671.78    702.47 o 
  -1   7   7    41749.00    41596.93    875.46 o 
   0   7   7    48283.61    50187.31   1214.84 o 
   1   7   7    15298.04    15549.07    751.49 o 
   2   7   7      597.66      380.42    696.96 o 
   3   7   7        3.00      -61.42    669.23 o 
   4   7   7     1460.76     1873.21    702.36 o 
   5   7   7     1837.72     1814.64    606.49 o 
   6   7   7     3735.87     3026.67    767.93 o 
   7   7   7     1086.60     1381.19    721.81 o 
   8   7   7      692.92     1328.66    965.15 o 
   9   7   7     3501.71     4013.47    732.18 o 
  10   7   7       74.60      538.66    537.26 o 
  11   7   7        1.75     -164.39    651.89 o 
  12   7   7       94.41      310.20    574.78 o 
  13   7   7      695.90     1493.29    651.14 o 
 -18   8   7       77.42      369.03    723.54 o 
 -17   8   7      537.27      857.60    777.25 o 
 -16   8   7     1735.92     1525.73    592.55 o 
 -15   8   7     1439.76     1207.59    855.85 o 
 -14   8   7     1954.02     2584.03    651.62 o 
 -13   8   7     1011.70     1607.03   1263.47 o 
 -12   8   7      862.03     2428.30    838.55 o 
 -11   8   7       83.12      424.88    735.19 o 
 -10   8   7     2095.54     2102.41    764.57 o 
  -9   8   7      492.80     1579.57    723.88 o 
  -8   8   7     1702.43     3253.52    738.44 o 
  -7   8   7      159.98      996.13    698.32 o 
  -6   8   7     1576.31     1909.25    625.29 o 
  -5   8   7     5412.37     5287.77    731.96 o 
  -4   8   7     4605.72     3566.89    650.33 o 
  -3   8   7     1967.27     2537.55    676.52 o 
  -2   8   7      517.17       -5.60    679.81 o 
  -1   8   7      586.56      458.79    701.43 o 
   0   8   7     1090.90     1191.33    665.74 o 
   1   8   7    10127.36     9054.55    828.23 o 
   2   8   7     1326.07      -63.48    790.68 o 
   3   8   7     6824.70     6740.24    670.64 o 
   4   8   7     1101.23     1680.19    629.18 o 
   5   8   7       25.24      534.72    608.25 o 
   6   8   7        0.13      -47.13    603.33 o 
   7   8   7      823.83     1262.21    630.20 o 
   8   8   7      367.74      431.50    563.79 o 
   9   8   7     1107.90     1380.55    743.97 o 
  10   8   7       22.06      339.94    674.71 o 
  11   8   7     1561.94     1474.75    564.92 o 
  12   8   7        2.94      744.47    517.32 o 
  13   8   7     1392.09      -12.07   1491.89 o 
 -17   9   7      210.46      172.64    749.31 o 
 -16   9   7      185.69     -114.87    757.45 o 
 -15   9   7      840.39      401.91    682.59 o 
 -14   9   7        0.83     -480.00    697.17 o 
 -13   9   7      483.60      390.73    928.04 o 
 -12   9   7       18.92     -610.70    610.70 o 
 -11   9   7       30.54     1300.84    737.57 o 
 -10   9   7      713.78     1413.94    691.10 o 
  -9   9   7     1768.90     2696.67    726.29 o 
  -8   9   7      189.14      899.30    669.62 o 
  -7   9   7      470.56      594.89    562.40 o 
  -6   9   7      137.30      910.51    651.39 o 
  -5   9   7     3596.14     4013.72    713.87 o 
  -4   9   7     2642.17     2833.22    675.46 o 
  -3   9   7     6861.78     6984.24    656.64 o 
  -2   9   7     9251.85     9129.63    663.81 o 
  -1   9   7    47671.83    49121.95    797.47 o 
   0   9   7     9830.56    10248.27    720.00 o 
   1   9   7     2696.53     2064.15    626.88 o 
   2   9   7       67.53      514.15    673.02 o 
   3   9   7      506.55      914.31    731.64 o 
   4   9   7       23.14     1080.16    577.63 o 
   5   9   7      423.16      541.82    630.41 o 
   6   9   7     7762.30     7897.29    551.14 o 
   7   9   7     5644.96     5020.26    606.27 o 
   8   9   7     1392.31     3600.20    833.18 o 
   9   9   7      222.49      944.93    618.37 o 
  10   9   7      958.38      296.72    673.61 o 
  11   9   7      956.23     1774.62    730.66 o 
  12   9   7      680.91     1059.72    594.90 o 
 -17  10   7        5.16      436.46    805.05 o 
 -16  10   7      903.36     1363.91    567.94 o 
 -15  10   7      450.02      517.51    797.27 o 
 -14  10   7       65.63     1745.58    785.12 o 
 -13  10   7     2508.63     3057.22    698.51 o 
 -12  10   7      324.52     1207.95    624.20 o 
 -11  10   7      194.92       52.34    668.62 o 
 -10  10   7      127.31      777.73    651.04 o 
  -9  10   7       57.65     1084.11    638.99 o 
  -8  10   7       84.52      -57.12    555.38 o 
  -7  10   7      191.91      683.19    616.72 o 
  -6  10   7       42.67       90.67    576.12 o 
  -5  10   7     4509.08     3796.50    602.83 o 
  -4  10   7      589.88     -190.19    638.60 o 
  -3  10   7     2189.45     2467.77    603.63 o 
  -2  10   7      586.41     1432.97    684.59 o 
  -1  10   7      212.79      206.16    797.28 o 
   0  10   7      337.04      619.75    658.29 o 
   1  10   7      513.09     1436.52    677.07 o 
   2  10   7     1858.92     1563.70    686.27 o 
   3  10   7    14292.62    14770.19    613.14 o 
   4  10   7       42.15     1498.78    950.60 o 
   5  10   7     3426.53     3214.89    597.26 o 
   6  10   7      451.55      783.14    598.58 o 
   7  10   7     1491.12     1515.79    558.58 o 
   8  10   7     1493.17     1528.83    611.74 o 
   9  10   7       10.91      839.07    554.35 o 
  10  10   7      337.32     -341.21    546.97 o 
  11  10   7      432.65      362.66    509.99 o 
  12  10   7      297.47     -265.42    551.44 o 
 -16  11   7      251.37      551.68    646.86 o 
 -15  11   7      926.51      560.68    651.68 o 
 -14  11   7      190.00     2511.06    749.44 o 
 -13  11   7       64.66      -38.62    668.02 o 
 -12  11   7      193.20     1792.54    697.31 o 
 -11  11   7     1031.29     1252.30    702.36 o 
 -10  11   7      615.09       29.66    702.55 o 
  -9  11   7     6106.78     5912.02    612.36 o 
  -8  11   7       29.35      112.16    570.59 o 
  -7  11   7      810.40      123.69    604.42 o 
  -6  11   7     7960.83     6403.20    682.99 o 
  -5  11   7     4353.09     3830.18    648.31 o 
  -4  11   7     2079.71     2049.04    659.68 o 
  -3  11   7     1054.76     1625.93    657.22 o 
  -2  11   7       30.06       59.86    666.82 o 
  -1  11   7     6243.30     5717.34    665.42 o 
   0  11   7       80.90      292.03    635.98 o 
   1  11   7     4446.85     4628.01    852.89 o 
   2  11   7     1619.30     1327.02    592.43 o 
   3  11   7      210.44     1107.40    671.72 o 
   4  11   7      158.33      555.06    589.53 o 
   5  11   7     1432.02     2176.16    602.18 o 
   6  11   7     1279.54     2328.74    570.41 o 
   7  11   7       55.94      160.39    594.99 o 
   8  11   7        6.33      789.35    517.81 o 
   9  11   7       94.01       98.22    557.02 o 
  10  11   7      135.68      289.95    602.00 o 
  11  11   7      586.99       54.72    491.00 o 
 -16  12   7      103.12      244.67    608.79 o 
 -15  12   7      486.93      497.80    583.33 o 
 -14  12   7      282.55     1499.88    728.34 o 
 -13  12   7      105.41      597.63    745.69 o 
 -12  12   7      172.32     1721.48    732.56 o 
 -11  12   7       75.00     -497.41    597.83 o 
 -10  12   7      570.43      700.99    574.50 o 
  -9  12   7     1670.80     1093.24    548.69 o 
  -8  12   7     2705.27     2976.02    545.48 o 
  -7  12   7      410.51      177.46    575.83 o 
  -6  12   7        1.61      656.09    517.08 o 
  -5  12   7     4326.82     4503.97    600.59 o 
  -4  12   7        9.16      669.17    594.96 o 
  -3  12   7       36.84       44.96    669.21 o 
  -2  12   7     4224.23     3742.51    550.56 o 
  -1  12   7     3589.86     3953.93    654.23 o 
   0  12   7      114.12      961.07    570.19 o 
   1  12   7     3068.63     2801.48    625.50 o 
   2  12   7      318.51      119.45    645.30 o 
   3  12   7     7118.45     7158.47    686.48 o 
   4  12   7        1.23     1416.95    666.73 o 
   5  12   7     8949.95    10213.03    519.23 o 
   6  12   7     1850.58     2838.24    658.78 o 
   7  12   7       30.40     1222.92    649.21 o 
   8  12   7     1661.58     1085.81    526.72 o 
   9  12   7     2439.12     2875.11    606.88 o 
  10  12   7      223.37     1404.50    486.49 o 
  11  12   7      374.53      -52.35    514.22 o 
 -15  13   7     1062.41     1025.59    598.31 o 
 -14  13   7     1318.95     -624.26    624.26 o 
 -13  13   7      468.98      415.08    710.52 o 
 -12  13   7     1057.38       84.34    594.23 o 
 -11  13   7      258.75     -784.38    784.38 o 
 -10  13   7       71.65      696.09    580.63 o 
  -9  13   7        6.95      328.94    550.55 o 
  -8  13   7      119.00     1052.32    492.90 o 
  -7  13   7     1254.48     1464.42    481.51 o 
  -6  13   7      685.19     1073.78    537.65 o 
  -5  13   7      788.79      493.55    601.15 o 
  -4  13   7       93.13      549.50    612.90 o 
  -3  13   7     4669.35     4661.36    614.92 o 
  -2  13   7     3293.01     4036.40    578.82 o 
  -1  13   7     4235.14     4537.59    698.65 o 
   0  13   7     3092.84     4158.37    587.46 o 
   1  13   7     1459.37     1538.57    695.53 o 
   2  13   7       79.53      750.67    605.96 o 
   3  13   7      109.74      715.06    711.58 o 
   4  13   7      729.79      741.62    692.34 o 
   5  13   7        0.16      307.72    882.74 o 
   6  13   7      333.86      198.56    525.39 o 
   7  13   7     1426.20     1126.41    528.44 o 
   8  13   7     3119.25     2927.93    482.58 o 
   9  13   7     1226.35     1757.83    499.56 o 
  10  13   7        5.00     -225.17    455.53 o 
 -14  14   7     2446.21      313.64    606.32 o 
 -13  14   7      125.19     -422.81    668.09 o 
 -12  14   7     1417.33      700.90    616.56 o 
 -11  14   7     1956.54     1352.65    537.51 o 
 -10  14   7      726.73     1427.83    589.29 o 
  -9  14   7      291.01      540.99    487.02 o 
  -8  14   7     2749.84     2522.69    515.30 o 
  -7  14   7       31.59      973.24    498.70 o 
  -6  14   7      278.98      675.98    518.48 o 
  -5  14   7       27.01      150.89    489.48 o 
  -4  14   7      372.06      652.83    548.61 o 
  -3  14   7      449.61     2152.38    599.78 o 
  -2  14   7     1232.10      781.02    498.63 o 
  -1  14   7     1414.25     1041.47    823.40 o 
   0  14   7      626.50      685.15    604.28 o 
   1  14   7        6.71      -93.34    576.54 o 
   2  14   7       87.82      354.51    544.57 o 
   3  14   7       12.62      824.08    466.51 o 
   4  14   7       63.65     1484.65   1004.84 o 
   5  14   7      377.96      951.93    537.27 o 
   6  14   7      920.20     2188.09    549.32 o 
   7  14   7      398.33      612.72    465.09 o 
   8  14   7      667.74      -19.28    485.17 o 
   9  14   7       63.33      241.40    497.47 o 
 -14  15   7        3.70      660.41   1314.29 o 
 -13  15   7      421.85      355.76    450.07 o 
 -12  15   7      249.98       14.75    506.45 o 
 -11  15   7      281.63      405.69    518.88 o 
 -10  15   7     2117.99     2276.68    511.46 o 
  -9  15   7        9.01     1149.11    486.55 o 
  -8  15   7        2.46      924.05    530.84 o 
  -7  15   7      512.85      426.32    447.09 o 
  -6  15   7      207.42      387.20    427.67 o 
  -5  15   7        3.42      -35.23    519.77 o 
  -4  15   7      125.16      110.09    523.55 o 
  -3  15   7     1166.99     1285.38    509.91 o 
  -2  15   7     2494.49     2165.92    555.21 o 
  -1  15   7       95.82      -72.63    474.45 o 
   0  15   7    10810.58    10226.87    548.19 o 
   1  15   7     1447.49      991.74    542.99 o 
   2  15   7      138.56     -534.75    587.51 o 
   3  15   7     1733.11     1702.06    680.08 o 
   4  15   7      173.89      603.95    484.29 o 
   5  15   7      155.61     1464.08    556.99 o 
   6  15   7       80.66     -367.71    477.50 o 
   7  15   7      136.10      447.42    443.23 o 
   8  15   7      896.06     1585.35    479.01 o 
 -13  16   7        7.12     -235.56    669.04 o 
 -12  16   7      383.75     2244.89    948.56 o 
 -11  16   7      607.24      731.05    533.85 o 
 -10  16   7      236.66      458.50    497.93 o 
  -9  16   7       65.73      548.67    574.20 o 
  -8  16   7      383.45      -62.76    504.56 o 
  -7  16   7       93.24     1363.11    510.26 o 
  -6  16   7      978.43      913.42    595.60 o 
  -5  16   7       55.73      486.11    553.69 o 
  -4  16   7       75.22     -375.75    517.10 o 
  -3  16   7      707.03     1084.25    584.22 o 
  -2  16   7       88.94     -100.53    508.76 o 
  -1  16   7      551.71     1367.37    531.34 o 
   0  16   7      388.68      250.37    517.06 o 
   1  16   7        0.75     1449.89    600.80 o 
   2  16   7       19.53     -514.10    514.10 o 
   3  16   7      397.13     1275.81    503.44 o 
   4  16   7     4279.44     4160.47    552.28 o 
   5  16   7      227.92      502.98    539.39 o 
   6  16   7       70.88      827.58    437.73 o 
   7  16   7      228.26      638.17    502.53 o 
 -11  17   7       48.26      615.44    543.66 o 
 -10  17   7     1681.03     1165.23    736.60 o 
  -9  17   7      218.46      243.90    454.91 o 
  -8  17   7      949.51     1291.55    537.02 o 
  -7  17   7       55.04     -133.66    413.33 o 
  -6  17   7       26.43      364.29    492.41 o 
  -5  17   7       36.56      955.10    506.91 o 
  -4  17   7       71.75     1215.09    475.16 o 
  -3  17   7      177.24       75.32    517.08 o 
  -2  17   7      864.25     1165.81    482.38 o 
  -1  17   7     2246.74     2214.67    580.36 o 
   0  17   7     5972.68     5432.17    655.44 o 
   1  17   7       19.98     -325.31    615.68 o 
   2  17   7     1746.66     1726.13    508.60 o 
   3  17   7        6.43      863.13    587.72 o 
   4  17   7      176.74      864.03    537.65 o 
   5  17   7     1034.93      667.61    477.72 o 
   6  17   7        1.63     -363.75    577.46 o 
 -10  18   7      144.57      506.95    477.37 o 
  -9  18   7      854.03      -15.08    445.75 o 
  -8  18   7       51.15      870.30    584.91 o 
  -7  18   7      124.02      293.59    583.07 o 
  -6  18   7      528.09      351.15    530.88 o 
  -5  18   7     1109.18      695.09    484.41 o 
  -4  18   7      700.10      777.41    469.80 o 
  -3  18   7        7.33      130.17    546.64 o 
  -2  18   7      351.86      593.96    526.76 o 
  -1  18   7      488.39     1054.87    523.88 o 
   0  18   7      293.46      316.49    558.11 o 
   1  18   7     1747.33     1773.60    629.07 o 
   2  18   7      539.49     1119.25    640.71 o 
   3  18   7      541.43      339.00    538.75 o 
   4  18   7      992.80     1344.90    643.90 o 
   5  18   7      128.07      338.96    496.28 o 
  -8  19   7      344.86      552.80    468.25 o 
  -7  19   7      627.99      807.60    448.34 o 
  -6  19   7      104.71      771.79    481.44 o 
  -5  19   7      823.83     1125.23    437.17 o 
  -4  19   7      651.13       12.36    491.85 o 
  -3  19   7      176.84      676.82    456.56 o 
  -2  19   7     1614.00      725.88    513.43 o 
  -1  19   7     3889.01     2948.09    552.98 o 
   0  19   7     1653.34     1722.94    486.23 o 
   1  19   7     1174.52      724.32    503.61 o 
   2  19   7      989.53      420.51    529.29 o 
   3  19   7       12.38     1325.47    462.50 o 
  -6  20   7       16.94      780.94   1331.33 o 
  -5  20   7     1918.73     1604.47    591.49 o 
  -4  20   7       88.49      944.35    487.14 o 
  -3  20   7      263.21     1161.91    511.93 o 
  -2  20   7      978.47      855.22    488.67 o 
  -1  20   7      158.59       97.75    498.34 o 
   0  20   7       95.79      684.95    530.28 o 
 -18   0   8      238.09      504.51   1037.02 o 
 -16   0   8       17.55      621.12   1183.91 o 
 -14   0   8     1371.94     1231.34   1383.39 o 
 -12   0   8      209.40      205.14   1383.02 o 
 -10   0   8    19691.97    20025.77   1524.78 o 
  -8   0   8    18946.57    22038.23   1509.92 o 
  -4   0   8    16813.33    19271.44   2477.39 o 
  -2   0   8    11891.08    13435.78   1785.04 o 
   0   0   8    25184.74    24320.85   1642.11 o 
   2   0   8    14804.38    16682.79   1449.42 o 
   4   0   8      404.03     -276.21    938.74 o 
   6   0   8     5671.89     6785.25    917.54 o 
   8   0   8     4483.92     4660.59    999.94 o 
  10   0   8       74.02     1372.84    609.83 o 
  12   0   8      255.15     -389.56   1023.57 o 
 -19   1   8      483.62      230.30    851.39 o 
 -18   1   8      145.22      492.41    968.07 o 
 -17   1   8        3.93      278.04    824.45 o 
 -16   1   8      836.09      943.84    850.20 o 
 -15   1   8        2.45      152.31    928.65 o 
 -14   1   8      665.54     1239.23    849.08 o 
 -13   1   8      237.58      345.82    997.91 o 
 -12   1   8     4306.60     3575.64   1074.75 o 
 -11   1   8      508.70     1669.78   1029.08 o 
 -10   1   8     1413.91     2013.47    825.55 o 
  -9   1   8     4351.13     3336.51    916.93 o 
  -8   1   8       78.96       51.17    908.43 o 
  -7   1   8    10028.41    10299.88    956.35 o 
  -6   1   8     3689.60     2328.33    813.90 o 
  -5   1   8      248.04     2027.51   2044.55 o 
  -4   1   8    15214.41    12254.63   2107.15 o 
  -3   1   8     1779.00     2004.11   1403.30 o 
  -2   1   8       93.77     1834.07   1063.37 o 
  -1   1   8     1308.85     2250.29   1045.19 o 
   0   1   8     1660.39     3510.58   1012.00 o 
   1   1   8     2091.39     2395.43    941.39 o 
   2   1   8     7590.84     7423.50    771.97 o 
   3   1   8     8639.12     8755.40    764.94 o 
   4   1   8     2266.01     2639.64    719.20 o 
   5   1   8     2671.99     3096.75    673.73 o 
   6   1   8     4793.04     5084.69    681.09 o 
   7   1   8     1626.41     2199.83    669.25 o 
   8   1   8      770.05     2258.13    721.13 o 
   9   1   8     2040.46     2274.49    657.60 o 
  10   1   8       61.32     -515.73    545.17 o 
  11   1   8     1023.39     1773.81    540.98 o 
  12   1   8      200.18     1182.74    502.90 o 
  13   1   8       79.11     -399.91    567.00 o 
 -19   2   8       29.63      726.84    745.60 o 
 -18   2   8       12.26       -3.07    745.58 o 
 -17   2   8      979.78     1484.35    735.12 o 
 -16   2   8     1888.03     1044.87    705.68 o 
 -15   2   8      212.33     -245.27    863.78 o 
 -14   2   8     4109.75     3856.77    921.82 o 
 -13   2   8       27.81      -65.84    925.32 o 
 -12   2   8     3311.55     2894.84    999.47 o 
 -11   2   8      477.72     1030.78    893.44 o 
 -10   2   8     1956.91     1641.01    870.48 o 
  -9   2   8      654.70      853.67    849.57 o 
  -8   2   8    31028.92    32669.32    942.05 o 
  -7   2   8     8676.43     8106.94   1094.94 o 
  -6   2   8       49.53      130.49    955.57 o 
  -5   2   8     1189.86     1985.85   1499.32 o 
  -4   2   8     5222.05     3261.74   1495.72 o 
  -3   2   8      786.40     2737.54   1590.64 o 
  -2   2   8     3470.77     3295.86   1020.18 o 
  -1   2   8      755.88     2072.50   1167.05 o 
   0   2   8    14644.54    15998.93    887.52 o 
   1   2   8     1528.61     1345.41    873.07 o 
   2   2   8     2446.07     3086.61    904.19 o 
   3   2   8       19.14     1614.19    761.51 o 
   4   2   8      410.35     1173.53    877.24 o 
   5   2   8      728.41      910.21    774.26 o 
   6   2   8      969.19     1361.53    581.08 o 
   7   2   8      320.67     2002.40    605.24 o 
   8   2   8     1178.97     1581.27    580.96 o 
   9   2   8       49.31      265.42    693.09 o 
  10   2   8      384.10      791.97    581.77 o 
  11   2   8     2042.05     1640.71    570.02 o 
  12   2   8       16.57     1275.85    634.08 o 
  13   2   8      841.34      214.45    662.66 o 
 -19   3   8       45.28     1074.34    895.96 o 
 -18   3   8      206.02     -180.35    855.12 o 
 -17   3   8       75.76      151.50    761.04 o 
 -16   3   8      349.62      573.19    764.53 o 
 -15   3   8      116.30      424.38    667.37 o 
 -14   3   8      345.20      467.53    660.31 o 
 -13   3   8     1776.65     2527.50    798.73 o 
 -12   3   8     2032.97     2255.88    850.99 o 
 -11   3   8      699.89     1094.28    758.41 o 
 -10   3   8     2287.10     2602.57    935.15 o 
  -9   3   8     5501.77     5017.33    780.92 o 
  -8   3   8     9957.17    10012.73    971.32 o 
  -7   3   8     3356.09     3562.83    836.55 o 
  -6   3   8      213.17      544.14    928.47 o 
  -5   3   8    10878.99    10492.28    926.12 o 
  -4   3   8    19298.11    18033.97   1194.64 o 
  -3   3   8     5461.21     4418.50    962.07 o 
  -2   3   8     3668.81     2845.82   1112.66 o 
  -1   3   8    16866.78    17811.61   1161.87 o 
   0   3   8     8224.54     8949.37    988.12 o 
   1   3   8    27686.78    28266.71   1434.34 o 
   2   3   8    21839.01    21453.66    823.54 o 
   3   3   8      202.50     -334.84    858.82 o 
   4   3   8     5042.50     4414.84    970.85 o 
   5   3   8     6656.89     6967.17    854.50 o 
   6   3   8     4764.00     4915.22    760.47 o 
   7   3   8      866.68      564.59    614.20 o 
   8   3   8     3468.57     2631.88    907.77 o 
   9   3   8      113.64      314.43    680.21 o 
  10   3   8     2217.69     2769.32    632.95 o 
  11   3   8     2457.48     3480.87    579.36 o 
  12   3   8      509.12      236.44    674.20 o 
  13   3   8      302.84      940.56    547.01 o 
 -19   4   8      453.20      614.55    829.49 o 
 -18   4   8       10.50      380.11    753.44 o 
 -17   4   8       22.23      152.64    640.49 o 
 -16   4   8     1066.04     1087.99    783.88 o 
 -15   4   8     2781.15     2504.50    705.72 o 
 -14   4   8      780.80      871.65    740.27 o 
 -13   4   8     4582.84     4820.28    783.87 o 
 -12   4   8      133.79      268.55    752.53 o 
 -11   4   8        1.09      184.89    735.42 o 
 -10   4   8      320.18      788.28    776.30 o 
  -9   4   8    16896.53    16257.41   1144.50 o 
  -8   4   8     2233.63     1751.76    826.94 o 
  -7   4   8    17567.28    17138.63    943.36 o 
  -6   4   8    13218.38    13366.93    946.42 o 
  -5   4   8    13195.15    13938.83    919.88 o 
  -4   4   8    18258.72    16500.75    863.74 o 
  -3   4   8     6247.55     6887.16   1088.81 o 
  -2   4   8     7839.40     7032.32   1074.30 o 
  -1   4   8     2184.08     1963.13   1093.14 o 
   0   4   8     6957.68     6701.12    882.42 o 
   1   4   8    24475.56    23693.33   1073.72 o 
   2   4   8     6942.62     6599.22    810.25 o 
   3   4   8     1084.25     1228.25    885.90 o 
   4   4   8     3485.13     3797.20    845.92 o 
   5   4   8     3801.20     3561.72    825.03 o 
   6   4   8      127.77      266.40    761.84 o 
   7   4   8     3038.48     3777.85    656.86 o 
   8   4   8      554.25     1442.03    670.01 o 
   9   4   8     1429.19      859.93    830.26 o 
  10   4   8      502.15      629.09    624.11 o 
  11   4   8      107.43     -379.74    692.40 o 
  12   4   8     1356.37     1700.40    616.31 o 
  13   4   8      794.81      900.47    652.03 o 
 -19   5   8        2.60     1758.25   1057.90 o 
 -18   5   8      314.96      439.83    726.57 o 
 -17   5   8     1385.66     1363.83    737.20 o 
 -16   5   8       67.37     1045.47    773.61 o 
 -15   5   8       89.58      -13.60    642.22 o 
 -14   5   8      150.52      -97.04    738.03 o 
 -13   5   8       76.74     1525.15    771.27 o 
 -12   5   8        4.49      452.94    716.55 o 
 -11   5   8     2585.42     2617.87    834.57 o 
 -10   5   8        0.85       22.34    639.91 o 
  -9   5   8     4812.37     4489.91    880.15 o 
  -8   5   8        2.90     -554.30    832.63 o 
  -7   5   8      205.91      291.57    866.16 o 
  -6   5   8     1191.47      474.25    786.38 o 
  -5   5   8    17499.16    17438.40    800.88 o 
  -4   5   8       23.31      734.36    818.72 o 
  -3   5   8     1644.19     1939.78    787.78 o 
  -2   5   8      334.28      828.69    847.91 o 
  -1   5   8    28651.46    27521.24   1103.66 o 
   0   5   8      256.61      411.16   1038.75 o 
   1   5   8    28048.90    29126.79   1073.95 o 
   2   5   8     4411.21     4197.94    803.21 o 
   3   5   8     3113.84     4531.92    725.11 o 
   4   5   8      266.80     1106.55    742.48 o 
   5   5   8    11376.93    11546.09    934.10 o 
   6   5   8        8.50      380.63    665.42 o 
   7   5   8      463.15     1684.54    844.87 o 
   8   5   8       90.26      262.04    640.00 o 
   9   5   8     4361.33     3725.66    615.02 o 
  10   5   8      212.48      316.18    655.05 o 
  11   5   8      226.22      129.31    497.60 o 
  12   5   8      699.93      -93.86    570.87 o 
  13   5   8      348.04      659.52    726.92 o 
 -18   6   8       62.86      884.61    710.91 o 
 -17   6   8      195.25      199.24    691.72 o 
 -16   6   8     1095.71     1303.53    775.11 o 
 -15   6   8      597.08      690.88    804.57 o 
 -14   6   8        9.68      856.97    726.19 o 
 -13   6   8     2068.92     2211.85    767.34 o 
 -12   6   8      307.76      527.38    765.03 o 
 -11   6   8     5912.88     6148.52    763.01 o 
 -10   6   8     1303.06     1264.92    724.62 o 
  -9   6   8     8077.89     8231.19   1291.27 o 
  -8   6   8      553.78      862.82    753.04 o 
  -7   6   8     4558.94     4322.12    698.36 o 
  -6   6   8     5080.67     4747.20    670.20 o 
  -5   6   8     5063.18     4656.11    784.88 o 
  -4   6   8      197.89      -81.57    733.43 o 
  -3   6   8     7441.12     6792.33    716.22 o 
  -2   6   8     4092.04     3926.80    831.07 o 
  -1   6   8    15997.75    14937.10    923.34 o 
   0   6   8    12294.09    10852.13    858.43 o 
   1   6   8    13505.80    13705.09    890.79 o 
   2   6   8      324.77      220.48   1012.56 o 
   3   6   8      359.88     1075.66    864.72 o 
   4   6   8      302.25       -3.56    793.65 o 
   5   6   8     1278.02     2512.36    784.26 o 
   6   6   8      299.00     -537.39    772.40 o 
   7   6   8     2124.55     2642.20    678.73 o 
   8   6   8       31.09      970.38    645.55 o 
   9   6   8     1577.12     2304.05    835.95 o 
  10   6   8     1047.71     1036.15    792.31 o 
  11   6   8       26.57       13.19    674.56 o 
  12   6   8      452.06      732.15    684.61 o 
 -18   7   8       12.00      356.46    606.28 o 
 -17   7   8      255.34      872.76    660.15 o 
 -16   7   8     1336.41     1811.73    778.48 o 
 -15   7   8     2412.13     2099.67    719.61 o 
 -14   7   8     2278.40     2596.07    779.60 o 
 -13   7   8     1044.80     1549.28    669.51 o 
 -12   7   8       30.52      823.85    656.43 o 
 -11   7   8      815.53     1236.98    600.29 o 
 -10   7   8      755.56     1062.44    730.47 o 
  -9   7   8     2390.07     2985.09    719.39 o 
  -8   7   8     1056.55     1029.50    924.37 o 
  -7   7   8      898.14      408.16    694.31 o 
  -6   7   8     1113.68     1449.95    750.34 o 
  -5   7   8     3205.83     3172.02    756.93 o 
  -4   7   8     2610.02     2377.96    788.08 o 
  -3   7   8     5495.25     6444.88    797.43 o 
  -2   7   8     5456.48     5289.08    701.02 o 
  -1   7   8     4295.50     5173.87    798.77 o 
   0   7   8      385.48      637.76    696.31 o 
   1   7   8     7909.20     8161.16    705.00 o 
   2   7   8       91.30     1527.98    717.94 o 
   3   7   8     1185.83      923.98    642.32 o 
   4   7   8     3939.75     4460.88    708.79 o 
   5   7   8     1101.42     2296.81    654.21 o 
   6   7   8     5959.58     7465.55    757.45 o 
   7   7   8      400.89     -191.33    670.00 o 
   8   7   8      651.79     1053.74    768.61 o 
   9   7   8      117.00     -610.20    767.88 o 
  10   7   8     1177.35     1301.03    562.20 o 
  11   7   8      125.41     -411.55    676.88 o 
  12   7   8      416.25     1046.39    594.69 o 
 -18   8   8        1.46      975.06    647.56 o 
 -17   8   8      733.89      195.81    729.83 o 
 -16   8   8      583.02      349.73    633.29 o 
 -15   8   8      256.08     1052.88    831.02 o 
 -14   8   8      530.46     1000.48    778.51 o 
 -13   8   8       18.49     1090.37    645.34 o 
 -12   8   8        2.97      929.02    578.91 o 
 -11   8   8      547.95     1216.13    696.55 o 
 -10   8   8     3563.10     3985.72    699.79 o 
  -9   8   8     1427.18     1904.31    773.32 o 
  -8   8   8    11065.14    10765.01    816.08 o 
  -7   8   8     8622.23     9735.27    699.67 o 
  -6   8   8     3761.25     4552.19    714.45 o 
  -5   8   8        0.93      551.21    647.27 o 
  -4   8   8       51.17     1005.03    662.56 o 
  -3   8   8      290.48      672.70    599.32 o 
  -2   8   8     6476.76     6691.18    662.69 o 
  -1   8   8      638.99      868.53    645.02 o 
   0   8   8     3257.16     4195.71    778.75 o 
   1   8   8       22.66      559.47    776.93 o 
   2   8   8      281.81     1305.29    767.93 o 
   3   8   8      905.30     1958.88    632.25 o 
   4   8   8     6913.48     6835.34    726.00 o 
   5   8   8       29.73     -300.16    659.19 o 
   6   8   8       59.80      229.93    666.26 o 
   7   8   8      187.75      443.62    641.11 o 
   8   8   8      664.49      759.70    696.79 o 
   9   8   8      621.30      720.01    689.77 o 
  10   8   8       23.72      370.96    603.10 o 
  11   8   8     1033.35      961.68    491.09 o 
  12   8   8      279.78       40.62    706.38 o 
 -17   9   8      117.71      724.81    622.80 o 
 -16   9   8        5.71      422.64    692.23 o 
 -15   9   8        1.78     -328.55    691.66 o 
 -14   9   8     1011.88     1695.60    686.47 o 
 -13   9   8      432.33     2141.98    756.41 o 
 -12   9   8      201.44      304.33    531.83 o 
 -11   9   8     2007.12     2807.31    789.01 o 
 -10   9   8      783.40     1878.81    721.25 o 
  -9   9   8     1659.16     2245.30    662.22 o 
  -8   9   8      663.74      527.60    649.54 o 
  -7   9   8     2467.74     2199.61    658.14 o 
  -6   9   8       11.14      551.46    675.41 o 
  -5   9   8    10726.29    10668.26    675.74 o 
  -4   9   8    11500.25    11486.80    792.60 o 
  -3   9   8     3572.48     2545.95    667.19 o 
  -2   9   8      227.30      144.58    799.78 o 
  -1   9   8        0.37      235.10    729.28 o 
   0   9   8    16395.22    16959.61    720.40 o 
   1   9   8      258.81     1341.88    778.65 o 
   2   9   8     1016.70     1567.48    724.53 o 
   3   9   8     2106.07     1853.56    594.50 o 
   4   9   8    10313.28    11651.41    635.82 o 
   5   9   8     8635.95     8550.06    642.32 o 
   6   9   8    18013.04    18229.14    646.82 o 
   7   9   8     5715.59     5880.05    547.33 o 
   8   9   8      229.90      414.73    541.83 o 
   9   9   8     1988.26     2861.96    659.94 o 
  10   9   8      165.63      798.01    547.18 o 
  11   9   8      330.48       12.00    512.00 o 
 -17  10   8        3.28       84.81    661.35 o 
 -16  10   8       69.80      700.91    755.06 o 
 -15  10   8        0.81      513.03    768.17 o 
 -14  10   8     6662.24     5918.64    979.47 o 
 -13  10   8      582.17     1074.25    616.33 o 
 -12  10   8      325.88       32.36    589.81 o 
 -11  10   8      389.48     1401.16    609.31 o 
 -10  10   8      898.80      697.60    655.86 o 
  -9  10   8      381.73      358.82    620.30 o 
  -8  10   8     7729.91     6979.45    581.42 o 
  -7  10   8       98.13      318.98    645.18 o 
  -6  10   8     3092.61     3292.76    621.50 o 
  -5  10   8      630.72      679.03    641.49 o 
  -4  10   8     2365.14     1909.77    651.81 o 
  -3  10   8      121.23     -142.42    702.14 o 
  -2  10   8       15.32      772.00    625.16 o 
  -1  10   8      997.15     1848.15    675.83 o 
   0  10   8     6956.25     6655.79    643.83 o 
   1  10   8       49.99      686.28    600.56 o 
   2  10   8     4519.62     4410.64    679.43 o 
   3  10   8      173.67      820.15    714.05 o 
   4  10   8      324.53     1206.95    677.39 o 
   5  10   8      736.93      815.19    545.45 o 
   6  10   8     2655.43     3112.46    559.94 o 
   7  10   8      162.56      742.31    544.73 o 
   8  10   8      451.86     1500.72    489.81 o 
   9  10   8       87.03      -89.01    504.67 o 
  10  10   8      329.14      390.14    511.36 o 
  11  10   8      708.03      296.61    983.19 o 
 -16  11   8      167.50     1044.58    605.47 o 
 -15  11   8       45.46      771.73    650.33 o 
 -14  11   8     2146.28      635.03    794.38 o 
 -13  11   8      524.77      631.66    865.85 o 
 -12  11   8     3921.37     3389.82    758.43 o 
 -11  11   8      497.38      414.06    609.24 o 
 -10  11   8     1960.12     1219.36    623.33 o 
  -9  11   8     3587.87     4420.32    595.47 o 
  -8  11   8      162.00      976.11    555.55 o 
  -7  11   8       30.71      360.41    684.89 o 
  -6  11   8      166.85      728.43    581.35 o 
  -5  11   8        9.65     1027.22    652.47 o 
  -4  11   8     2188.95     2315.70    613.17 o 
  -3  11   8     2740.81     3215.94    645.80 o 
  -2  11   8      179.23      262.21    595.03 o 
  -1  11   8      335.91      694.18    638.44 o 
   0  11   8     2603.02     3337.75    646.23 o 
   1  11   8      219.55      503.64    663.53 o 
   2  11   8      571.25      713.39    643.61 o 
   3  11   8      111.36      577.85    590.37 o 
   4  11   8        9.59      733.49    616.20 o 
   5  11   8      377.10      695.07    549.98 o 
   6  11   8       20.47      214.04    554.11 o 
   7  11   8      536.41     1283.32    535.11 o 
   8  11   8     1220.49     2156.82    549.56 o 
   9  11   8       53.86       17.27    506.23 o 
  10  11   8      140.16     -537.51    537.51 o 
 -16  12   8       59.56      823.85    660.00 o 
 -15  12   8      206.60      655.56    709.46 o 
 -14  12   8      907.28     1239.25    562.94 o 
 -13  12   8      572.01     -750.77    750.77 o 
 -12  12   8     3057.79     3602.66    681.07 o 
 -11  12   8       36.92     1622.08    672.15 o 
 -10  12   8      473.58     1271.89    638.80 o 
  -9  12   8     3708.44     3934.51    565.81 o 
  -8  12   8     4861.36     4506.77    582.32 o 
  -7  12   8      419.82      799.62    571.81 o 
  -6  12   8      119.15      293.62    613.80 o 
  -5  12   8     1787.41     2170.74    623.91 o 
  -4  12   8      460.43     1604.93    622.55 o 
  -3  12   8      123.82      341.18    618.91 o 
  -2  12   8     6065.35     5924.18    631.76 o 
  -1  12   8      291.27     1384.07    545.21 o 
   0  12   8     4462.73     4782.14    538.31 o 
   1  12   8     1183.61     2173.26    636.48 o 
   2  12   8     6343.06     7166.85    763.69 o 
   3  12   8       58.33      354.81    592.86 o 
   4  12   8     2416.94     2580.38    558.91 o 
   5  12   8     1904.30     2230.42    716.47 o 
   6  12   8      554.50     1349.53    515.73 o 
   7  12   8     1262.83      551.85    485.49 o 
   8  12   8      847.20      551.72    509.18 o 
   9  12   8      244.00      634.95    464.78 o 
  10  12   8       74.73      245.73    460.58 o 
 -15  13   8      586.24      531.58    546.84 o 
 -14  13   8     1047.04     1491.72    537.25 o 
 -13  13   8      514.56      170.75    628.38 o 
 -12  13   8      394.32     2034.68    641.87 o 
 -11  13   8      434.84     1053.07    586.17 o 
 -10  13   8       21.89      346.29    594.95 o 
  -9  13   8     2663.84     3361.16    539.81 o 
  -8  13   8     1560.37     2407.33    616.42 o 
  -7  13   8      279.06      378.41    615.78 o 
  -6  13   8     1322.95     2347.35    602.19 o 
  -5  13   8     5100.17     5080.22    540.43 o 
  -4  13   8     3857.62     4777.77    618.42 o 
  -3  13   8      413.73      886.53    607.99 o 
  -2  13   8       43.71     2055.68    635.25 o 
  -1  13   8     3934.75     3350.28    515.61 o 
   0  13   8     2132.76     2698.15    587.79 o 
   1  13   8     4723.76     5202.25    595.02 o 
   2  13   8     2415.98     2063.93    616.50 o 
   3  13   8      136.67      860.76    598.81 o 
   4  13   8     1218.26     1150.35    511.26 o 
   5  13   8     2984.46     2793.51    481.53 o 
   6  13   8     1734.22     1879.14    438.67 o 
   7  13   8       52.47       69.84    452.51 o 
   8  13   8       33.36     1127.20    671.82 o 
   9  13   8       45.06      664.97    479.80 o 
 -14  14   8      123.56      248.01    475.82 o 
 -13  14   8      314.67     -270.86    542.46 o 
 -12  14   8       57.38     -233.17    556.98 o 
 -11  14   8      340.25     1726.29    587.35 o 
 -10  14   8     1034.08      582.42    541.55 o 
  -9  14   8     4308.37     4094.79    470.03 o 
  -8  14   8     1166.50      824.60    465.22 o 
  -7  14   8     1415.06     1901.97    526.25 o 
  -6  14   8      266.88      732.82    563.03 o 
  -5  14   8      835.76     1062.88    575.63 o 
  -4  14   8       37.00     1046.95    549.00 o 
  -3  14   8      191.98      686.55    516.37 o 
  -2  14   8        0.16      750.44    592.37 o 
  -1  14   8      173.81     -287.27    579.07 o 
   0  14   8       67.48      650.84    604.05 o 
   1  14   8      654.96     1049.08    480.97 o 
   2  14   8        1.06      237.00    494.44 o 
   3  14   8      155.19     1284.58    537.32 o 
   4  14   8      896.49     1166.89    555.15 o 
   5  14   8     1270.70     1164.20    489.17 o 
   6  14   8      311.89       49.53    504.54 o 
   7  14   8     1843.63     1685.15    617.26 o 
   8  14   8       13.86      446.84    464.42 o 
 -13  15   8      106.09      316.51    659.22 o 
 -12  15   8     1143.81      453.61    562.12 o 
 -11  15   8      270.53     1461.62    582.20 o 
 -10  15   8        7.56      596.68    489.86 o 
  -9  15   8      290.14      281.85    452.55 o 
  -8  15   8     1089.23     1293.73    468.34 o 
  -7  15   8        1.89      676.68    499.69 o 
  -6  15   8     2250.49     1974.43    519.11 o 
  -5  15   8      179.73       37.42    510.73 o 
  -4  15   8      892.75      450.98    550.80 o 
  -3  15   8     1943.97     1824.04    490.84 o 
  -2  15   8      283.84      299.74    546.47 o 
  -1  15   8     1776.74     1996.03    710.17 o 
   0  15   8       24.79      536.72    574.31 o 
   1  15   8      970.25     1172.52    537.79 o 
   2  15   8      336.47      711.64    576.38 o 
   3  15   8      373.55      353.87    574.66 o 
   4  15   8      379.38      678.17    512.77 o 
   5  15   8     1722.67     1991.78    565.19 o 
   6  15   8      235.68      209.00    521.78 o 
   7  15   8       30.31     1051.64    668.94 o 
   8  15   8      153.34     1247.28   1161.29 o 
 -12  16   8      751.13      510.94    537.83 o 
 -11  16   8     1347.78     1198.25    488.04 o 
 -10  16   8      713.73      634.34    535.56 o 
  -9  16   8     3813.00     2701.94    462.34 o 
  -8  16   8        2.31      245.21    445.21 o 
  -7  16   8     3882.52     3285.57    556.94 o 
  -6  16   8      774.69     1416.92    577.32 o 
  -5  16   8     1330.59     1417.90    546.02 o 
  -4  16   8      214.67      555.84    485.33 o 
  -3  16   8     1793.06     2785.78    560.55 o 
  -2  16   8      546.67     1100.49    598.31 o 
  -1  16   8     4170.89     3919.23    590.34 o 
   0  16   8      188.00     1803.25    594.48 o 
   1  16   8     4620.78     4040.62    547.84 o 
   2  16   8      305.44      453.52    522.64 o 
   3  16   8       16.76     -382.19    479.38 o 
   4  16   8      156.37      274.23    499.68 o 
   5  16   8      104.57     1055.76    624.48 o 
   6  16   8      450.67     -308.22    490.64 o 
   7  16   8        0.65       94.63   1108.76 o 
 -11  17   8      571.84     1023.94    493.59 o 
 -10  17   8       23.40     -313.58    499.67 o 
  -9  17   8       45.83     1011.25    503.66 o 
  -8  17   8        0.62      315.87    472.19 o 
  -7  17   8        5.49      399.06    480.11 o 
  -6  17   8      206.31       81.14    516.94 o 
  -5  17   8      198.67      433.67    482.06 o 
  -4  17   8      540.19      740.13    579.97 o 
  -3  17   8      129.48     1135.23    525.06 o 
  -2  17   8        1.28      372.08    748.85 o 
  -1  17   8      604.11     1328.97    589.41 o 
   0  17   8     1165.69     1626.12    570.44 o 
   1  17   8     4044.38     3176.30    477.56 o 
   2  17   8     1119.04     1331.89    515.26 o 
   3  17   8     1307.64      855.96    480.84 o 
   4  17   8      250.65     -181.25    509.76 o 
   5  17   8      243.14       62.37    484.88 o 
 -10  18   8        2.90     -305.22    537.76 o 
  -9  18   8      852.04     -293.55    448.07 o 
  -8  18   8     3524.74     2285.26    541.67 o 
  -7  18   8      393.45      658.94    525.68 o 
  -6  18   8       98.19      -81.87    452.04 o 
  -5  18   8      107.07     -165.35    619.63 o 
  -4  18   8       44.85      414.28    478.78 o 
  -3  18   8        5.22       88.97    442.96 o 
  -2  18   8     2408.23     2697.50    534.62 o 
  -1  18   8      299.58     -569.65    569.65 o 
   0  18   8      892.98      915.85    732.62 o 
   1  18   8      455.79      610.13    472.06 o 
   2  18   8       42.21      428.94    485.74 o 
   3  18   8      200.79      227.20    734.56 o 
   4  18   8      301.76      571.87    689.30 o 
  -8  19   8     1687.44     1815.80    717.43 o 
  -7  19   8      551.57     1165.41    487.99 o 
  -6  19   8       15.52     -502.88    502.88 o 
  -5  19   8      831.77      603.28    498.43 o 
  -4  19   8     2191.13     1545.37    509.81 o 
  -3  19   8        1.19      530.25    569.99 o 
  -2  19   8      145.38     -460.56    460.56 o 
  -1  19   8        9.88      197.50    863.06 o 
   0  19   8     1700.86     1020.02    601.83 o 
   1  19   8      664.67     1102.73    472.15 o 
   2  19   8      210.56      638.03    549.25 o 
  -4  20   8       60.16     2329.85    953.41 o 
  -3  20   8       84.37       83.25    631.13 o 
  -2  20   8       35.64      740.79    607.37 o 
 -19   0   9        2.86       94.97   1698.87 o 
 -17   0   9     4092.35     2930.11   1868.66 o 
 -15   0   9      126.06      798.73   1422.96 o 
 -13   0   9       79.53     1525.35   1409.52 o 
 -11   0   9     4190.03     3398.25   1338.60 o 
  -9   0   9    21587.34    22670.88   1449.45 o 
  -7   0   9    88063.38    79056.34   4976.81 o 
  -5   0   9     1562.22     4492.41   2101.90 o 
  -3   0   9    32086.88    38593.56   2303.91 o 
  -1   0   9    25735.55    29128.20   1675.59 o 
   1   0   9    12995.17    13739.47   1190.11 o 
   3   0   9     5453.19     6634.39   1627.79 o 
   5   0   9       89.30     1191.09   1053.39 o 
   7   0   9     3415.15     3377.61    852.39 o 
   9   0   9      884.13     1579.75    971.57 o 
  11   0   9      494.03     -554.12    846.79 o 
 -19   1   9      177.55      698.49    926.84 o 
 -18   1   9      270.18      258.30   1068.86 o 
 -17   1   9      463.42      962.17    925.99 o 
 -16   1   9      212.79       21.34    918.40 o 
 -15   1   9     1319.23     1083.99    933.05 o 
 -14   1   9      133.52      844.53    913.40 o 
 -13   1   9     2245.94     1942.93   1050.73 o 
 -12   1   9      283.53      765.07   1041.61 o 
 -11   1   9      535.40     1436.84    979.32 o 
 -10   1   9     1380.14      955.65    906.74 o 
  -9   1   9      521.59      877.01    784.85 o 
  -8   1   9     4331.85     4899.70    817.90 o 
  -7   1   9     3044.06     3914.45    880.14 o 
  -6   1   9     7932.97     6568.33   1332.18 o 
  -5   1   9     2511.55     3221.58   1354.04 o 
  -4   1   9     2430.94     2034.39   1506.84 o 
  -3   1   9    21876.94    22909.28   1188.53 o 
  -2   1   9      838.20      634.51   1079.84 o 
  -1   1   9     2691.55     2823.47    960.99 o 
   0   1   9     1143.46     2109.97    905.10 o 
   1   1   9     5656.73     5635.62   1531.70 o 
   2   1   9     6730.75     7069.60    742.44 o 
   3   1   9      336.32      766.17    712.36 o 
   4   1   9        3.39      -98.19    627.76 o 
   5   1   9    13532.94    13785.81    722.24 o 
   6   1   9       11.65      536.29    598.58 o 
   7   1   9     2601.11     3358.58    631.86 o 
   8   1   9     1472.14     2107.01    608.96 o 
   9   1   9      358.75     1412.25    534.35 o 
  10   1   9        2.17      768.70    602.65 o 
  11   1   9     2722.50     1375.90    533.14 o 
  12   1   9      572.65      -90.54    498.25 o 
 -19   2   9     1137.24     1217.62    830.01 o 
 -18   2   9       34.99      149.21    828.82 o 
 -17   2   9      341.94     1002.40    807.49 o 
 -16   2   9      207.27      389.88    800.01 o 
 -15   2   9     1289.07     1416.51    842.79 o 
 -14   2   9      371.70      529.31    876.19 o 
 -13   2   9      501.66     1352.64    982.73 o 
 -12   2   9      578.97      467.93    783.82 o 
 -11   2   9      584.11     1107.18    883.55 o 
 -10   2   9     1020.11     1638.53    855.63 o 
  -9   2   9     2316.24     3451.78    841.45 o 
  -8   2   9     2034.10     1969.53    891.58 o 
  -7   2   9    29033.57    29553.34   2173.90 o 
  -6   2   9      394.63     -188.53   1052.80 o 
  -5   2   9     6602.45     9061.77   1935.38 o 
  -4   2   9     5661.72     8797.00   2121.63 o 
  -3   2   9      174.85      732.00   1072.83 o 
  -2   2   9        5.61     -515.51    873.14 o 
  -1   2   9       74.67      468.69    926.19 o 
   0   2   9       97.32     -700.48    908.51 o 
   1   2   9     8808.64     9856.37    831.20 o 
   2   2   9       58.51      -26.68    853.57 o 
   3   2   9      354.07     1213.16    763.81 o 
   4   2   9     1973.87     2839.69    703.61 o 
   5   2   9      369.91      792.60    902.77 o 
   6   2   9     3904.62     4053.91    559.78 o 
   7   2   9     1488.29     1790.03    595.63 o 
   8   2   9      240.23      482.42    542.54 o 
   9   2   9        7.18     -397.83    517.01 o 
  10   2   9      878.43      307.90    714.58 o 
  11   2   9      322.02     -659.74    659.74 o 
  12   2   9      208.11     1103.80    547.05 o 
 -19   3   9      428.51       20.01   1236.25 o 
 -18   3   9      135.28      672.10    752.79 o 
 -17   3   9     1030.16      827.14    733.13 o 
 -16   3   9      278.37      873.39    681.61 o 
 -15   3   9       21.08      106.20    735.92 o 
 -14   3   9       33.10      959.22    854.96 o 
 -13   3   9      594.65     1082.99    904.87 o 
 -12   3   9     4074.62     4379.28    966.24 o 
 -11   3   9     4640.44     3235.31    990.72 o 
 -10   3   9     3654.66     3479.04    840.36 o 
  -9   3   9     4315.32     4463.33    876.60 o 
  -8   3   9     5479.08     5934.84    908.79 o 
  -7   3   9      372.74     1166.09    905.92 o 
  -6   3   9    10771.32    11131.60    965.70 o 
  -5   3   9     2683.25     2123.48   1143.37 o 
  -4   3   9      513.92     1173.26   1131.06 o 
  -3   3   9     7372.70     7232.18   1168.90 o 
  -2   3   9     7486.61     8354.56   1043.01 o 
  -1   3   9     8418.85     8249.72    862.36 o 
   0   3   9       38.34      166.11    811.57 o 
   1   3   9     3576.37     3854.01    982.33 o 
   2   3   9     1687.53     2813.13    839.26 o 
   3   3   9     1604.26     1545.48    717.32 o 
   4   3   9      818.60     1398.35    825.11 o 
   5   3   9       46.12       26.62    782.08 o 
   6   3   9     5631.38     5617.49    686.24 o 
   7   3   9      615.31     2093.29    596.99 o 
   8   3   9      250.24      963.88    562.21 o 
   9   3   9      249.10     1243.99    559.01 o 
  10   3   9     1507.29     1587.27    580.94 o 
  11   3   9     3349.44     1509.12    576.06 o 
  12   3   9     2631.60     2933.61    600.17 o 
 -19   4   9      302.98      482.53    834.83 o 
 -18   4   9       26.28      629.21    829.98 o 
 -17   4   9       35.83     -194.09    712.52 o 
 -16   4   9      932.02      568.88    769.70 o 
 -15   4   9      155.69      281.00    761.12 o 
 -14   4   9     1086.62     1283.32    778.36 o 
 -13   4   9        8.72     1256.20    840.86 o 
 -12   4   9     1593.77     1624.42   1004.35 o 
 -11   4   9     1757.65     1781.43    968.03 o 
 -10   4   9      438.39      876.97    805.16 o 
  -9   4   9      305.28     1105.10    844.09 o 
  -8   4   9    23852.87    23801.01   1564.02 o 
  -7   4   9      350.53     -176.62    922.78 o 
  -6   4   9     6601.37     6003.39    994.92 o 
  -5   4   9       10.31      135.64    730.79 o 
  -4   4   9      664.93      738.33    796.70 o 
  -3   4   9      210.58      680.85    889.07 o 
  -2   4   9    14959.67    15110.42    925.13 o 
  -1   4   9     7858.97     8658.82    915.84 o 
   0   4   9     1529.85     2006.95    815.18 o 
   1   4   9     8986.45     7201.61    991.24 o 
   2   4   9    10383.20     9653.64    873.07 o 
   3   4   9       73.46      501.64    933.07 o 
   4   4   9      600.83       91.30    719.62 o 
   5   4   9      484.75      435.05    780.90 o 
   6   4   9      803.47     1458.57    681.96 o 
   7   4   9       12.98      424.54    855.77 o 
   8   4   9     5473.29     5900.56    565.05 o 
   9   4   9      125.43     1434.06    610.05 o 
  10   4   9     1848.23     2160.38    693.80 o 
  11   4   9       17.97      283.93    646.07 o 
  12   4   9      655.10      959.54    542.61 o 
 -18   5   9      565.07      194.82    841.00 o 
 -17   5   9        1.85      512.90    644.24 o 
 -16   5   9     5871.70     4156.91    656.33 o 
 -15   5   9        1.10      196.03    657.66 o 
 -14   5   9    10644.74    10812.74    698.15 o 
 -13   5   9        3.77     1040.08    638.32 o 
 -12   5   9     1320.64     1212.84    735.78 o 
 -11   5   9     1668.88     1085.13    881.57 o 
 -10   5   9       96.04      448.32   1094.53 o 
  -9   5   9      184.75      530.38    903.02 o 
  -8   5   9       83.18      273.01    999.93 o 
  -7   5   9     3385.42     3660.52    838.64 o 
  -6   5   9     6557.76     7850.14    709.72 o 
  -5   5   9      909.29     1491.88    787.53 o 
  -4   5   9       82.81      -12.08    792.58 o 
  -3   5   9     3046.40     2771.29    748.39 o 
  -2   5   9      712.99     1444.67    806.86 o 
  -1   5   9     1266.33     1111.67   1090.41 o 
   0   5   9     6562.25     6352.59    875.76 o 
   1   5   9       57.93       99.26    784.64 o 
   2   5   9       14.06      356.29    945.76 o 
   3   5   9       46.02        6.47    811.15 o 
   4   5   9     1410.49      496.32    779.64 o 
   5   5   9      376.20     1230.85    818.31 o 
   6   5   9     3022.76     2982.82    739.93 o 
   7   5   9       72.48      364.08    727.21 o 
   8   5   9      145.07     1128.14    749.03 o 
   9   5   9        0.55      183.82    614.59 o 
  10   5   9       96.85      945.71    603.94 o 
  11   5   9      318.64     2227.05    655.97 o 
  12   5   9      806.25     1118.77    548.46 o 
 -18   6   9       30.24      354.28    602.99 o 
 -17   6   9        0.11     -392.31    619.62 o 
 -16   6   9     1048.34      601.39    581.94 o 
 -15   6   9      429.76       56.65    692.47 o 
 -14   6   9      259.83     1348.14    623.67 o 
 -13   6   9      244.63      751.51    679.11 o 
 -12   6   9      148.91      734.73    695.48 o 
 -11   6   9      673.61     1194.68    763.59 o 
 -10   6   9      161.21     1370.23    761.68 o 
  -9   6   9      243.02      756.24    954.42 o 
  -8   6   9    17319.72    16779.90    982.64 o 
  -7   6   9      885.87      799.03    652.72 o 
  -6   6   9     6147.00     5967.66    659.80 o 
  -5   6   9     1981.80     2888.70    844.68 o 
  -4   6   9    10514.76    10776.21    795.64 o 
  -3   6   9      121.67     1273.04    855.09 o 
  -2   6   9    20000.27    20114.84   1108.33 o 
  -1   6   9     3206.24     3188.14    880.89 o 
   0   6   9     2372.13     3143.78    753.62 o 
   1   6   9     2967.12     3699.72    866.62 o 
   2   6   9      864.92      372.78    760.19 o 
   3   6   9     2060.61     2306.27    725.22 o 
   4   6   9      134.84      315.16    673.51 o 
   5   6   9      287.17     1558.13    686.08 o 
   6   6   9    14531.93    14610.03   1121.43 o 
   7   6   9      466.17      149.37   1056.04 o 
   8   6   9     7694.86     8352.10   1116.16 o 
   9   6   9     3603.48     3020.79    593.93 o 
  10   6   9     3785.80     3463.47    612.41 o 
  11   6   9      295.43      694.39    521.22 o 
  12   6   9     2869.78      832.72    738.60 o 
 -18   7   9     1337.47     1042.42    731.93 o 
 -17   7   9       77.14     1093.60    710.55 o 
 -16   7   9     1497.02     2399.78    782.61 o 
 -15   7   9       57.58      278.80    745.28 o 
 -14   7   9     1589.34     1413.23    721.73 o 
 -13   7   9     3337.10     3328.47    626.62 o 
 -12   7   9     5286.25     6462.07    669.39 o 
 -11   7   9     2823.26     2891.61    676.44 o 
 -10   7   9     1780.71       -6.06    775.67 o 
  -9   7   9        5.41      -23.27    943.09 o 
  -8   7   9       48.33       66.33    862.74 o 
  -7   7   9     2258.06     3211.08    768.67 o 
  -6   7   9     3265.61     3822.85    864.38 o 
  -5   7   9      233.11     1633.18    782.99 o 
  -4   7   9     3168.46     2609.57    735.78 o 
  -3   7   9     5325.42     6436.98    883.43 o 
  -2   7   9     1180.25     1284.24    790.71 o 
  -1   7   9      235.94     -786.04    971.29 o 
   0   7   9      320.82      658.88    775.53 o 
   1   7   9       10.48      408.61    725.68 o 
   2   7   9      141.89       -3.44    642.86 o 
   3   7   9     1302.78     1460.31    555.61 o 
   4   7   9      583.56     1342.81    620.97 o 
   5   7   9     1233.41      885.44    894.33 o 
   6   7   9      180.61      543.93    735.86 o 
   7   7   9     1202.21     1432.71    696.43 o 
   8   7   9      110.93     1073.67    598.17 o 
   9   7   9     1086.38     2115.40    651.38 o 
  10   7   9      994.95      550.84    543.27 o 
  11   7   9      164.61      932.42    520.61 o 
 -18   8   9      182.17      611.37    957.34 o 
 -17   8   9      315.20     1221.27    712.50 o 
 -16   8   9       97.51     1297.37    629.25 o 
 -15   8   9      202.61     -607.81    796.59 o 
 -14   8   9     1145.12     2300.87    805.59 o 
 -13   8   9      138.70      844.43    667.33 o 
 -12   8   9      280.95     -291.59    705.55 o 
 -11   8   9     1635.19      480.81    580.92 o 
 -10   8   9        5.66     -809.62    809.62 o 
  -9   8   9      576.13     1192.07    693.63 o 
  -8   8   9      721.73      111.24    710.19 o 
  -7   8   9     5408.83     6084.91    728.21 o 
  -6   8   9     3547.19     3244.88    757.42 o 
  -5   8   9     3083.57     2520.89    874.16 o 
  -4   8   9     1015.99     1340.59    833.39 o 
  -3   8   9        1.85     -558.42    713.86 o 
  -2   8   9      932.75      196.96    850.09 o 
  -1   8   9       11.56      -35.69    748.02 o 
   0   8   9     1324.20     1241.48    790.11 o 
   1   8   9    14340.93    14348.50    800.16 o 
   2   8   9      686.37     1264.28    596.76 o 
   3   8   9     1606.61     2006.88    583.61 o 
   4   8   9      301.07     1322.16    648.81 o 
   5   8   9      539.94      839.96    611.44 o 
   6   8   9     1946.94     1387.77    562.11 o 
   7   8   9        7.68       57.98    589.37 o 
   8   8   9       34.77      312.84    561.39 o 
   9   8   9      171.52      754.11    620.89 o 
  10   8   9       81.88      237.71    794.72 o 
  11   8   9        3.32      161.89    528.81 o 
 -17   9   9        4.59      574.47    617.76 o 
 -16   9   9       19.87      643.14    751.96 o 
 -15   9   9      876.80      526.06    731.83 o 
 -14   9   9      755.49     2302.36    722.66 o 
 -13   9   9        7.76       90.02    738.35 o 
 -12   9   9     1347.77     1596.50    561.92 o 
 -11   9   9     2511.14     1640.55    689.33 o 
 -10   9   9     2829.61     2202.36    678.78 o 
  -9   9   9      163.67     -285.75    991.79 o 
  -8   9   9      389.41      896.63    642.42 o 
  -7   9   9     1879.58     1927.07    586.87 o 
  -6   9   9      144.77      766.75    750.25 o 
  -5   9   9      803.84      947.74    690.86 o 
  -4   9   9      125.95     1135.28    769.17 o 
  -3   9   9    17124.52    16923.33    969.82 o 
  -2   9   9      687.16      368.74    618.59 o 
  -1   9   9       17.47     1096.70    648.60 o 
   0   9   9      137.13      978.72    580.90 o 
   1   9   9     1060.64     1173.44    694.88 o 
   2   9   9     1813.20     2158.35    589.73 o 
   3   9   9       14.90      738.25    646.30 o 
   4   9   9       17.87      845.04    544.21 o 
   5   9   9      784.97     1351.29    580.66 o 
   6   9   9     1536.30      460.50    633.81 o 
   7   9   9      500.74      946.93    542.74 o 
   8   9   9        6.51     1089.03    598.19 o 
   9   9   9      334.31     1973.00    719.44 o 
  10   9   9       46.14      590.42    537.80 o 
  11   9   9      331.90     -551.83    896.46 o 
 -17  10   9      401.96      372.05    573.45 o 
 -16  10   9       19.89     -392.90    609.92 o 
 -15  10   9      411.89      665.78    796.19 o 
 -14  10   9       65.88     -500.42    725.10 o 
 -13  10   9      487.07     1347.01    645.31 o 
 -12  10   9     1044.35     1785.94    617.60 o 
 -11  10   9        6.53      182.26    558.58 o 
 -10  10   9      211.84      177.58    699.93 o 
  -9  10   9    11998.77    11982.86    753.99 o 
  -8  10   9      185.99      928.32    674.94 o 
  -7  10   9    27922.35    29681.71   1264.11 o 
  -6  10   9      146.46      174.53    600.06 o 
  -5  10   9     3581.92     4029.57    692.64 o 
  -4  10   9      229.37      344.87    620.33 o 
  -3  10   9     3751.93     4234.90    682.55 o 
  -2  10   9      127.49      791.69    639.77 o 
  -1  10   9     1425.73      660.59    605.44 o 
   0  10   9      119.03      604.34    687.57 o 
   1  10   9     6117.81     6012.11    539.91 o 
   2  10   9     2809.69     3029.46    640.42 o 
   3  10   9     2018.45     1905.79    707.47 o 
   4  10   9      112.21      580.37    564.94 o 
   5  10   9      249.07     1485.75    632.23 o 
   6  10   9     1240.78     1116.75    540.33 o 
   7  10   9     1996.88     2631.65    576.49 o 
   8  10   9       70.23      -17.58    652.25 o 
   9  10   9     1289.79      186.04    629.85 o 
  10  10   9       99.40     1178.33    622.40 o 
 -16  11   9      138.32      637.91    745.42 o 
 -15  11   9      536.02     1012.23    613.77 o 
 -14  11   9     1741.01     4120.50   1627.20 o 
 -13  11   9      142.47      654.52    697.28 o 
 -12  11   9      162.53      926.29    684.49 o 
 -11  11   9       11.95     1708.84    685.81 o 
 -10  11   9      539.95     1709.21    622.68 o 
  -9  11   9      425.24      445.80    599.75 o 
  -8  11   9      111.79      729.77    559.85 o 
  -7  11   9     1744.96     2759.04    657.30 o 
  -6  11   9      833.35     1469.01    564.02 o 
  -5  11   9      182.63      904.27    710.20 o 
  -4  11   9        2.54      557.83    578.94 o 
  -3  11   9     1367.82     1262.36    554.23 o 
  -2  11   9       20.60      584.28    623.61 o 
  -1  11   9      885.12     1257.32    576.34 o 
   0  11   9       51.12       79.02    573.22 o 
   1  11   9     2269.29     2939.20    633.05 o 
   2  11   9      593.22      302.82    562.71 o 
   3  11   9     1533.58     1627.98    533.23 o 
   4  11   9      138.13      731.39    558.43 o 
   5  11   9     8571.81     9897.98    556.15 o 
   6  11   9        7.79      642.35    914.79 o 
   7  11   9     2611.54     2719.71    578.11 o 
   8  11   9       80.29      302.09    571.38 o 
   9  11   9      148.15     -306.56    586.39 o 
  10  11   9       27.79      968.79    536.35 o 
 -16  12   9        0.74     -648.10    648.10 o 
 -15  12   9     1303.12     2030.02    738.23 o 
 -14  12   9     1118.46     1624.80    634.00 o 
 -13  12   9      507.74      120.02    715.50 o 
 -12  12   9        0.01      883.43    605.36 o 
 -11  12   9      120.44     1028.25    568.19 o 
 -10  12   9     1408.55     1815.26    587.70 o 
  -9  12   9     4023.81     3938.86    617.88 o 
  -8  12   9      979.68     1424.08    674.68 o 
  -7  12   9     9489.43     9595.27    604.18 o 
  -6  12   9        7.37      406.51    580.10 o 
  -5  12   9    10603.50    10313.99    628.19 o 
  -4  12   9     2006.68     2316.23    699.28 o 
  -3  12   9     3548.90     3983.78    616.25 o 
  -2  12   9     1868.00     1483.49    590.35 o 
  -1  12   9      372.12      395.73    629.46 o 
   0  12   9        5.41      359.31    549.12 o 
   1  12   9       73.80     1179.62    746.48 o 
   2  12   9     1910.50     2006.00    556.97 o 
   3  12   9       79.28      805.71    581.84 o 
   4  12   9      215.18       81.27    476.66 o 
   5  12   9      245.76      618.26    502.67 o 
   6  12   9      217.62     1500.69    599.51 o 
   7  12   9     2960.15     2101.91    639.07 o 
   8  12   9      784.57     1159.68    480.35 o 
   9  12   9      342.81     1079.14    631.43 o 
 -15  13   9      285.20      690.88    691.04 o 
 -14  13   9      251.24      902.96    901.77 o 
 -13  13   9      419.07      374.19    742.02 o 
 -12  13   9     4205.33     4297.12    652.94 o 
 -11  13   9      319.56      614.15    547.75 o 
 -10  13   9       11.19      -16.17    515.26 o 
  -9  13   9     1695.16     1992.26    581.57 o 
  -8  13   9      582.92      893.79    536.54 o 
  -7  13   9     1177.89     1764.12    611.60 o 
  -6  13   9      165.80      458.14    613.59 o 
  -5  13   9      405.73      586.55    527.21 o 
  -4  13   9     1330.37     1761.39    574.41 o 
  -3  13   9     1687.96     2087.19    601.01 o 
  -2  13   9     1894.92     2357.75    547.88 o 
  -1  13   9      775.49     1239.01    690.15 o 
   0  13   9      112.21      402.05    512.36 o 
   1  13   9       10.61      110.25    602.40 o 
   2  13   9     1697.43     1058.39    551.98 o 
   3  13   9     1061.64      992.21    485.97 o 
   4  13   9      784.13     1072.33    487.90 o 
   5  13   9      536.66     1240.79    474.21 o 
   6  13   9      653.41      897.27    513.73 o 
   7  13   9      119.20      388.46    527.14 o 
   8  13   9       22.01      872.84    427.36 o 
 -14  14   9      107.88     -373.51    685.74 o 
 -13  14   9        3.57     -124.02   1019.16 o 
 -12  14   9     1139.69      977.49    552.59 o 
 -11  14   9        6.92      483.15    592.63 o 
 -10  14   9     1076.67      363.49    618.31 o 
  -9  14   9      492.50      974.12    512.63 o 
  -8  14   9     3337.35     3233.68    569.27 o 
  -7  14   9      822.43      992.83    558.07 o 
  -6  14   9      346.03      753.93    513.04 o 
  -5  14   9       20.93       81.35    520.32 o 
  -4  14   9      122.52      371.94    538.06 o 
  -3  14   9     1029.15     1625.80    597.15 o 
  -2  14   9     3490.43     2883.21    497.72 o 
  -1  14   9      202.15      603.57    546.19 o 
   0  14   9       54.82      572.99    550.02 o 
   1  14   9      118.99      934.09    573.29 o 
   2  14   9     3680.33     2692.01    519.61 o 
   3  14   9     2606.51     1384.80    532.31 o 
   4  14   9      979.01      736.41    525.46 o 
   5  14   9      107.57      406.46    445.83 o 
   6  14   9        3.58      155.98    437.31 o 
   7  14   9       54.29      688.73    412.07 o 
   8  14   9      906.39     2190.78    944.12 o 
 -13  15   9      301.28      -15.61    530.02 o 
 -12  15   9      676.28     1261.07    647.75 o 
 -11  15   9      985.17      788.60    498.08 o 
 -10  15   9      721.37     1028.22    500.06 o 
  -9  15   9     1308.59     1391.16    545.37 o 
  -8  15   9      883.93      516.37    501.23 o 
  -7  15   9       13.70       59.21    479.55 o 
  -6  15   9      617.46      325.04    490.25 o 
  -5  15   9     2391.55     1355.28    703.39 o 
  -4  15   9      605.59     -766.04    766.04 o 
  -3  15   9       41.57      425.90    562.41 o 
  -2  15   9      712.74     1834.48    512.84 o 
  -1  15   9     1246.65      774.65    503.27 o 
   0  15   9      572.05      559.85    550.62 o 
   1  15   9      114.93     -144.56    554.89 o 
   2  15   9       61.64      233.03    499.51 o 
   3  15   9      401.44      397.51    548.89 o 
   4  15   9      771.54      556.63    465.56 o 
   5  15   9      525.84      209.68    543.78 o 
   6  15   9      879.67       49.94    457.74 o 
   7  15   9       19.44     -378.63    586.68 o 
 -12  16   9       59.02     -493.19    635.04 o 
 -11  16   9       61.57     1384.25    502.57 o 
 -10  16   9        1.81      162.39    597.45 o 
  -9  16   9      630.01     1131.75    540.24 o 
  -8  16   9     4644.36     4360.43    532.96 o 
  -7  16   9      864.45      694.99    498.56 o 
  -6  16   9     4034.77     3566.15    539.59 o 
  -5  16   9       15.90     1285.83    533.90 o 
  -4  16   9     3539.59     2936.19    591.30 o 
  -3  16   9      555.70      319.71    571.34 o 
  -2  16   9     1262.46     1503.46    546.65 o 
  -1  16   9      308.28      373.51    541.26 o 
   0  16   9      187.61      576.81    504.34 o 
   1  16   9      284.57        0.74    528.96 o 
   2  16   9       34.83      625.12    544.93 o 
   3  16   9       16.72      484.71    498.40 o 
   4  16   9      211.99      552.18    455.63 o 
   5  16   9       83.32      464.43    511.13 o 
 -11  17   9      333.57      849.10    603.99 o 
 -10  17   9      380.10      109.30    469.71 o 
  -9  17   9      243.26      866.49    508.03 o 
  -8  17   9       73.55      -61.93    472.89 o 
  -7  17   9      324.75      740.40    506.92 o 
  -6  17   9       30.89      358.43    457.41 o 
  -5  17   9      370.66      330.67    491.13 o 
  -4  17   9      643.63      212.02    475.58 o 
  -3  17   9     1882.49     1277.32    593.04 o 
  -2  17   9      652.01       52.70    624.14 o 
  -1  17   9      472.08      225.12    779.48 o 
   0  17   9      123.95     1465.29    498.69 o 
   1  17   9      171.78      956.70    895.04 o 
   2  17   9     1067.83     1093.30    518.11 o 
   3  17   9       88.48     1251.09    546.72 o 
   4  17   9     1047.54      185.74    480.03 o 
  -9  18   9      203.78      829.21    504.88 o 
  -8  18   9     2483.80     1909.01    512.04 o 
  -7  18   9     1190.43      545.68    465.67 o 
  -6  18   9     3104.92     2678.55    504.98 o 
  -5  18   9     2575.05     2021.81    481.30 o 
  -4  18   9      633.70     1052.88    506.16 o 
  -3  18   9        1.06      978.30    556.92 o 
  -2  18   9      215.46      456.07    597.81 o 
  -1  18   9      358.91      137.84    622.26 o 
   0  18   9      668.19      260.90    506.38 o 
   1  18   9      862.51     1067.56    470.07 o 
   2  18   9      337.01      398.66    489.08 o 
   3  18   9        6.76     -950.01    950.01 o 
  -7  19   9      895.84     1387.64    709.29 o 
  -6  19   9      215.84       50.81    476.04 o 
  -5  19   9        0.03      779.57    457.36 o 
  -4  19   9      210.64     -276.77    588.69 o 
  -3  19   9      289.70     -398.76    466.93 o 
  -2  19   9      299.83      578.09    705.42 o 
  -1  19   9      294.05     1372.00    521.75 o 
   0  19   9       11.06      821.53    448.73 o 
 -18   0  10     1333.13     1124.91   1976.41 o 
 -16   0  10     1011.55     1347.43   1193.67 o 
 -14   0  10     1126.81     1815.89   1315.15 o 
 -12   0  10      507.62      -68.54   1574.22 o 
 -10   0  10    42364.64    45977.61   2177.14 o 
  -8   0  10     4947.44     5944.25   1069.62 o 
  -6   0  10       77.78    -1011.20   1962.49 o 
  -4   0  10    15274.12    12910.66   2069.25 o 
  -2   0  10    15520.59    16065.50   1552.50 o 
   0   0  10    21380.51    20892.54   1457.03 o 
   2   0  10     1465.32     1168.28   1282.98 o 
   4   0  10     9665.71     8547.18    914.82 o 
   6   0  10     1151.29     1027.86    924.69 o 
   8   0  10      364.24     1666.77    672.50 o 
  10   0  10      349.68      438.20    807.32 o 
  12   0  10     6836.72     4722.67    978.97 o 
 -19   1  10      263.63      540.36    988.03 o 
 -18   1  10      303.52      284.34    867.22 o 
 -17   1  10      492.59     1449.83    934.04 o 
 -16   1  10     2965.86     2877.24    997.10 o 
 -15   1  10      375.44      617.98    807.53 o 
 -14   1  10     3120.46     3436.89    880.45 o 
 -13   1  10        0.57      350.55    968.14 o 
 -12   1  10     1066.61     1691.95   1008.84 o 
 -11   1  10      277.16      921.66    887.34 o 
 -10   1  10        1.08      697.91    772.43 o 
  -9   1  10       35.87      930.65    802.99 o 
  -8   1  10      259.26      -93.18    867.78 o 
  -7   1  10     2886.46     2476.92    906.37 o 
  -6   1  10    16463.94    18052.62   1426.59 o 
  -5   1  10     2374.08     1919.33   1416.04 o 
  -4   1  10     4746.13     6056.56   2200.64 o 
  -3   1  10    11452.84    13337.06   1230.31 o 
  -2   1  10      473.30     1504.55   1165.78 o 
  -1   1  10     1864.76     1750.38   1170.74 o 
   0   1  10      914.34     1457.89   1023.69 o 
   1   1  10      278.57       46.61    664.01 o 
   2   1  10     1111.96     1594.64   1219.99 o 
   3   1  10      705.51      520.41    758.51 o 
   4   1  10     1260.39     1227.68    615.62 o 
   5   1  10      518.67      543.44    567.40 o 
   6   1  10       43.39      752.11    551.33 o 
   7   1  10      507.74      134.59    538.61 o 
   8   1  10     2377.49     2415.99    593.79 o 
   9   1  10      630.55      695.31    546.42 o 
  10   1  10       86.32      262.72    696.17 o 
  11   1  10       11.23      696.51    541.96 o 
  12   1  10     1016.74     1384.92    786.04 o 
 -19   2  10       83.48     -493.46    862.89 o 
 -18   2  10        5.04     -527.24    827.43 o 
 -17   2  10      423.33      372.10    778.81 o 
 -16   2  10      351.44      312.47    789.57 o 
 -15   2  10       17.06       35.20    863.98 o 
 -14   2  10      757.94      320.87    800.36 o 
 -13   2  10      627.81     1084.23    891.00 o 
 -12   2  10        6.89      189.06    773.80 o 
 -11   2  10       15.20      -71.98    834.71 o 
 -10   2  10      771.42      888.18    684.23 o 
  -9   2  10      282.43      380.42    834.10 o 
  -8   2  10     2512.36     2795.21   1000.06 o 
  -7   2  10    23534.72    22255.51   1971.38 o 
  -6   2  10     6245.97     6258.81   1136.43 o 
  -5   2  10    11270.08     9557.07   1452.14 o 
  -4   2  10      309.59      164.45   1012.54 o 
  -3   2  10    20428.16    21286.98   1197.01 o 
  -2   2  10    14204.13    16091.38   1040.65 o 
  -1   2  10     1969.03     1639.44    736.73 o 
   0   2  10     3556.39     3287.23    807.74 o 
   1   2  10     4807.62     4937.69    724.34 o 
   2   2  10        4.92     1163.01    847.47 o 
   3   2  10      898.50     1476.85    750.92 o 
   4   2  10      471.07     1428.74   1004.51 o 
   5   2  10       16.34     -241.99    700.68 o 
   6   2  10     4343.16     3662.13    757.17 o 
   7   2  10     6424.86     5772.79    701.56 o 
   8   2  10     4186.86     4409.47    998.70 o 
   9   2  10      520.91      994.69    518.36 o 
  10   2  10     1377.02      769.34    562.29 o 
  11   2  10      508.69      878.36    626.16 o 
 -19   3  10      453.57     1134.54    862.19 o 
 -18   3  10      181.03      444.40    845.44 o 
 -17   3  10     1137.33      679.95    832.41 o 
 -16   3  10     2109.52     1392.10    877.11 o 
 -15   3  10     6458.63     6365.74    840.46 o 
 -14   3  10     1161.18      814.25    812.31 o 
 -13   3  10      587.74      887.83    866.40 o 
 -12   3  10     1894.18     2237.74    822.31 o 
 -11   3  10     2124.38     1385.96    741.69 o 
 -10   3  10      169.31      801.47    789.82 o 
  -9   3  10     3361.86     3517.82    877.64 o 
  -8   3  10    10171.95    11221.95    913.38 o 
  -7   3  10     5806.16     6542.94    879.50 o 
  -6   3  10     8117.57     8845.48   1099.09 o 
  -5   3  10     9527.08    13089.81   1502.32 o 
  -4   3  10      698.45      432.59    935.25 o 
  -3   3  10     1197.52     1145.44    872.62 o 
  -2   3  10    11384.97    11797.52    863.60 o 
  -1   3  10     6200.95     5882.85    883.73 o 
   0   3  10     9745.67    10046.42    794.95 o 
   1   3  10     7152.75     7921.14    785.11 o 
   2   3  10      245.38      336.84    684.49 o 
   3   3  10       20.91      677.30    687.60 o 
   4   3  10      852.11     1669.90    804.53 o 
   5   3  10     2555.24     3258.72    760.86 o 
   6   3  10     3934.97     3789.60    961.89 o 
   7   3  10     1475.68      229.20    643.54 o 
   8   3  10     1724.57     2129.04    609.43 o 
   9   3  10      578.91      990.92    691.81 o 
  10   3  10      244.19     1168.65    652.57 o 
  11   3  10       51.15     1025.70    614.39 o 
 -19   4  10     1954.41     1412.96   1456.96 o 
 -18   4  10      652.00      482.16   1021.59 o 
 -17   4  10      141.39      113.78    843.39 o 
 -16   4  10      158.65      530.30    856.18 o 
 -15   4  10       21.37     1085.06    822.61 o 
 -14   4  10      972.62     1280.95    913.72 o 
 -13   4  10      273.68      845.05    855.76 o 
 -12   4  10      290.00      815.90    801.24 o 
 -11   4  10     6656.75     5615.56    947.34 o 
 -10   4  10       40.78      611.19    902.66 o 
  -9   4  10      240.45     1319.41    869.95 o 
  -8   4  10        7.88      276.74    809.31 o 
  -7   4  10     8120.92     8526.60    844.36 o 
  -6   4  10     1802.57     2105.15    839.87 o 
  -5   4  10        7.30       71.44    940.55 o 
  -4   4  10     1523.79     2441.28    859.69 o 
  -3   4  10     3287.69     3396.18    853.64 o 
  -2   4  10     1097.77      612.41    771.30 o 
  -1   4  10     1558.98     2498.31   1260.39 o 
   0   4  10      743.08     1224.95    767.29 o 
   1   4  10      584.34      598.45    999.57 o 
   2   4  10      829.03      607.32    816.77 o 
   3   4  10       67.68      471.29    645.39 o 
   4   4  10       84.07     1046.44    886.13 o 
   5   4  10     6336.30     6376.76    757.67 o 
   6   4  10     1187.41      344.83    648.52 o 
   7   4  10      128.82     1034.69    768.72 o 
   8   4  10      385.26     1168.65    629.65 o 
   9   4  10        5.29        2.57    616.66 o 
  10   4  10     2426.08     1578.88    964.30 o 
  11   4  10     1365.56      431.33    816.53 o 
 -18   5  10      265.11      114.44   1005.10 o 
 -17   5  10       44.65      968.24    740.15 o 
 -16   5  10      208.09     1089.93    830.60 o 
 -15   5  10     5507.95     4260.62    898.24 o 
 -14   5  10     1466.07     1147.73    767.23 o 
 -13   5  10      149.60      748.04    872.70 o 
 -12   5  10       68.63      547.62    805.20 o 
 -11   5  10     8653.59     8924.00    914.58 o 
 -10   5  10        2.84     -979.92   1346.85 o 
  -9   5  10        3.43      649.54    842.83 o 
  -8   5  10      145.39     1282.44    786.43 o 
  -7   5  10     9463.05     9104.10   1146.41 o 
  -6   5  10      530.59     1258.44    852.80 o 
  -5   5  10    12586.74    13608.47    810.03 o 
  -4   5  10     4461.40     5652.04    958.86 o 
  -3   5  10      195.72     -786.48    786.48 o 
  -2   5  10     3124.69     4095.13    863.08 o 
  -1   5  10     7191.75     7229.18    966.98 o 
   0   5  10     1621.73     1454.11    762.00 o 
   1   5  10      394.68      807.31    782.62 o 
   2   5  10     3367.13     2700.12    906.96 o 
   3   5  10      397.65      422.63    627.62 o 
   4   5  10        3.27     1529.30    849.00 o 
   5   5  10       43.36      289.80    694.06 o 
   6   5  10        0.28      407.05    799.84 o 
   7   5  10     1684.18     2148.18    626.07 o 
   8   5  10       24.10     1655.11    636.22 o 
   9   5  10        2.95      600.25    733.80 o 
  10   5  10        4.07      -85.86    752.85 o 
  11   5  10     1424.85     1394.70    558.57 o 
 -18   6  10      173.76      533.96    657.69 o 
 -17   6  10       32.01     -324.46    641.49 o 
 -16   6  10      103.08     -448.47    726.52 o 
 -15   6  10     1857.58     2649.71    943.12 o 
 -14   6  10      297.01      152.15    864.33 o 
 -13   6  10     2783.82     2523.11    717.09 o 
 -12   6  10       90.21      653.22    761.26 o 
 -11   6  10    12751.76    12653.52    850.08 o 
 -10   6  10      429.46      664.76    929.01 o 
  -9   6  10      910.63     1961.72    888.68 o 
  -8   6  10       23.87      347.15    843.83 o 
  -7   6  10     4063.37     5247.27    825.47 o 
  -6   6  10     2940.81     2881.52    790.85 o 
  -5   6  10      562.74     1671.65    780.67 o 
  -4   6  10     3442.68     4166.82    731.97 o 
  -3   6  10     3473.36     5264.93    911.75 o 
  -2   6  10      302.01      316.55    850.45 o 
  -1   6  10     5827.95     5721.53    735.89 o 
   0   6  10      154.09      777.22    753.55 o 
   1   6  10      120.51      469.66    670.80 o 
   2   6  10       37.15      453.84    664.14 o 
   3   6  10     7615.03     7876.45    773.80 o 
   4   6  10     6912.81     8414.61    820.31 o 
   5   6  10     2863.64     3127.02    707.82 o 
   6   6  10      894.41     1052.77    713.59 o 
   7   6  10      583.10       -7.73    542.69 o 
   8   6  10     1885.87     2686.44    956.64 o 
   9   6  10        0.53      917.48    699.93 o 
  10   6  10      104.72     1257.89    574.78 o 
  11   6  10       78.19       34.78    664.39 o 
 -18   7  10      188.31      496.99    706.45 o 
 -17   7  10      247.92      769.13    639.90 o 
 -16   7  10     1999.66      952.11    770.80 o 
 -15   7  10     5907.61     4957.74    680.55 o 
 -14   7  10     4534.52     3674.64    588.80 o 
 -13   7  10      302.83     -349.49    771.32 o 
 -12   7  10        0.76      779.82    657.03 o 
 -11   7  10       12.70      -58.24   1012.97 o 
 -10   7  10        2.08     1125.96   1075.38 o 
  -9   7  10      470.60     1088.40    850.72 o 
  -8   7  10      574.41      766.37    861.01 o 
  -7   7  10     7183.88     7078.61    670.93 o 
  -6   7  10     9056.57     8629.48   1052.65 o 
  -5   7  10     3893.75     3517.65    763.16 o 
  -4   7  10     1924.77     2600.77    856.62 o 
  -3   7  10       57.48      674.98    655.89 o 
  -2   7  10     5489.35     7364.11    966.82 o 
  -1   7  10     2352.35     2362.00    850.63 o 
   0   7  10    13842.40    13985.50    736.38 o 
   1   7  10     1169.96     1522.51    677.54 o 
   2   7  10     3565.09     3322.87    718.89 o 
   3   7  10     1307.66      331.72    764.62 o 
   4   7  10       79.91      178.98    793.05 o 
   5   7  10      277.06     -682.42    682.42 o 
   6   7  10      156.38      241.12    730.75 o 
   7   7  10      334.72     2411.39    675.04 o 
   8   7  10      608.63     -750.15    750.15 o 
   9   7  10     1459.74     1449.57    823.66 o 
  10   7  10      739.06      800.55    550.54 o 
  11   7  10      228.98      731.23    953.99 o 
 -17   8  10      461.22     -587.59    587.59 o 
 -16   8  10      142.83     -165.75    652.50 o 
 -15   8  10        0.98      260.83    797.93 o 
 -14   8  10     2750.76     3000.91    670.55 o 
 -13   8  10      320.20      420.67    692.16 o 
 -12   8  10      770.96      787.55    787.53 o 
 -11   8  10      176.34      923.62   1070.01 o 
 -10   8  10     1240.54     1294.86    772.37 o 
  -9   8  10      174.27     1066.22    844.36 o 
  -8   8  10     2659.17     2591.68    716.29 o 
  -7   8  10      414.20      770.52    749.70 o 
  -6   8  10     1427.09     1693.33    742.15 o 
  -5   8  10      451.81      305.16    684.14 o 
  -4   8  10       32.54      -55.13    740.59 o 
  -3   8  10     3993.91     4065.92    711.63 o 
  -2   8  10    10952.57    10647.57    674.31 o 
  -1   8  10      143.99     1467.31    832.85 o 
   0   8  10      354.58      130.46    707.04 o 
   1   8  10      533.02     1031.75    651.35 o 
   2   8  10     1204.02     1111.14    598.56 o 
   3   8  10      725.13      763.93    553.22 o 
   4   8  10      201.93      508.56    660.07 o 
   5   8  10        6.16      -37.86    590.80 o 
   6   8  10     1617.96     1360.02    635.64 o 
   7   8  10     2124.05     1810.34    474.64 o 
   8   8  10     3238.83     2636.99    730.20 o 
   9   8  10      936.95     2556.11    630.37 o 
  10   8  10     1714.44     2330.19    572.68 o 
 -17   9  10     1483.63     1280.12    976.95 o 
 -16   9  10     1389.45      392.90    763.72 o 
 -15   9  10     2867.10     2038.77    725.14 o 
 -14   9  10     5153.46     4735.10    955.33 o 
 -13   9  10     1310.88     1223.31    527.74 o 
 -12   9  10     2199.35     2403.13    746.50 o 
 -11   9  10       35.71      264.63    741.93 o 
 -10   9  10      629.39      893.55    652.13 o 
  -9   9  10      834.73      867.08    676.29 o 
  -8   9  10     1055.45     1636.20    673.43 o 
  -7   9  10     1181.70     1627.06    727.83 o 
  -6   9  10    10993.07    10136.10    738.35 o 
  -5   9  10     2090.14     2011.14    638.68 o 
  -4   9  10      865.23     1183.78    738.26 o 
  -3   9  10      231.44       18.52    655.63 o 
  -2   9  10     1260.09     1118.39    637.63 o 
  -1   9  10      203.79      544.64    659.88 o 
   0   9  10      729.82     1196.15    769.62 o 
   1   9  10        1.09      546.86    595.16 o 
   2   9  10     1532.02     2188.10    698.93 o 
   3   9  10     3031.93     3539.74    860.38 o 
   4   9  10       15.90     -559.85    788.34 o 
   5   9  10       59.57      557.55    687.41 o 
   6   9  10      587.41      552.34    565.24 o 
   7   9  10      291.90       58.76    794.31 o 
   8   9  10     1778.88     1184.16    538.33 o 
   9   9  10      258.94      299.55    490.56 o 
  10   9  10       39.12     -124.42    515.50 o 
 -17  10  10        4.09     -167.70    685.51 o 
 -16  10  10      102.81      466.39    728.13 o 
 -15  10  10       61.49     -235.47    611.48 o 
 -14  10  10     1027.93      357.11    710.76 o 
 -13  10  10      121.12     -146.44    691.73 o 
 -12  10  10     2071.71     2130.43    638.69 o 
 -11  10  10     2025.79     2594.19    725.76 o 
 -10  10  10     5512.58     5358.16    889.12 o 
  -9  10  10       30.79     -600.66    600.66 o 
  -8  10  10       85.29      477.54    716.95 o 
  -7  10  10     1426.76     1324.53    706.37 o 
  -6  10  10      128.26     1064.77    604.79 o 
  -5  10  10      523.25     -501.08    680.55 o 
  -4  10  10      172.74      851.37    640.60 o 
  -3  10  10      725.83      985.74    701.24 o 
  -2  10  10     7440.82     6909.60    740.96 o 
  -1  10  10      233.63     1046.29    607.96 o 
   0  10  10     2247.84     2258.63    581.91 o 
   1  10  10     1514.22      740.71    686.45 o 
   2  10  10      176.99      982.48    590.35 o 
   3  10  10      602.11      321.37    546.37 o 
   4  10  10     3759.64     3933.32    525.44 o 
   5  10  10        4.44     -303.21    551.23 o 
   6  10  10     1395.24     1459.12    599.81 o 
   7  10  10      394.92      436.25    536.16 o 
   8  10  10       21.43      -78.22    621.53 o 
   9  10  10     1557.24      994.86    767.01 o 
 -16  11  10     1714.44     1447.05    757.86 o 
 -15  11  10       43.06      -32.25    586.93 o 
 -14  11  10      687.72     1533.85    621.40 o 
 -13  11  10       32.87     -148.99    548.01 o 
 -12  11  10      669.12      970.19    778.06 o 
 -11  11  10       26.40      766.71    639.18 o 
 -10  11  10     1032.13      976.61    724.44 o 
  -9  11  10      741.56      352.92    681.44 o 
  -8  11  10      333.59      243.52    615.80 o 
  -7  11  10       14.56      363.64    674.96 o 
  -6  11  10     1953.43     2164.34    642.93 o 
  -5  11  10     2081.23     1878.41    774.20 o 
  -4  11  10     2255.44     2045.66    654.26 o 
  -3  11  10      122.88      338.55    568.18 o 
  -2  11  10      169.76      629.64    515.06 o 
  -1  11  10      550.30      991.62    623.92 o 
   0  11  10     1188.97      899.97    561.50 o 
   1  11  10      665.73     1421.86    618.78 o 
   2  11  10     2068.73     1973.66    651.24 o 
   3  11  10      107.94      344.29    624.89 o 
   4  11  10      445.16      659.52    547.93 o 
   5  11  10     1121.74      620.01    608.43 o 
   6  11  10      978.87     1310.03    544.36 o 
   7  11  10      607.42      507.24    567.52 o 
   8  11  10     1644.58     1794.66    606.27 o 
   9  11  10      307.77     1645.63    730.20 o 
 -15  12  10      261.20      147.84    782.51 o 
 -14  12  10        1.50      394.80    624.66 o 
 -13  12  10      650.60      712.78    657.80 o 
 -12  12  10      671.36      252.42    672.66 o 
 -11  12  10      380.88      802.02    690.82 o 
 -10  12  10     2994.66     2934.02    639.89 o 
  -9  12  10     1391.71      803.34    557.91 o 
  -8  12  10      207.54     1252.27    644.12 o 
  -7  12  10     7541.61     7600.44    620.25 o 
  -6  12  10     2383.55     3529.64   1224.96 o 
  -5  12  10      936.34     1511.30    676.51 o 
  -4  12  10     1318.09     2763.44    543.30 o 
  -3  12  10        3.04      584.94    574.84 o 
  -2  12  10     1431.80      787.90    524.89 o 
  -1  12  10     1662.43     2134.48    560.92 o 
   0  12  10     1139.70     2100.13    747.74 o 
   1  12  10      686.94      475.44    591.56 o 
   2  12  10       81.43      -80.37    535.67 o 
   3  12  10      952.34      826.49    510.21 o 
   4  12  10     1500.85     2398.20    530.26 o 
   5  12  10      160.52      434.01    488.87 o 
   6  12  10       18.50     1439.09    462.70 o 
   7  12  10     1768.84     1297.35    702.99 o 
   8  12  10      329.96      657.17    575.35 o 
 -15  13  10     3301.53     2439.73    615.24 o 
 -14  13  10      373.31       98.03    487.39 o 
 -13  13  10      469.78     1285.17    517.14 o 
 -12  13  10      554.13      314.33    773.84 o 
 -11  13  10      205.11     1571.75    596.89 o 
 -10  13  10      156.46     1118.79    647.41 o 
  -9  13  10      169.94      793.43    595.01 o 
  -8  13  10      986.85     1538.60    513.29 o 
  -7  13  10     1662.68     2617.62    713.18 o 
  -6  13  10     1645.67     2276.29    633.30 o 
  -5  13  10     3147.36     3977.45    832.29 o 
  -4  13  10      252.42      359.59    644.39 o 
  -3  13  10      494.41     1021.88    566.59 o 
  -2  13  10       46.41      620.41    658.18 o 
  -1  13  10       62.68     1101.94    750.52 o 
   0  13  10        0.05      106.04    478.83 o 
   1  13  10     1759.72     1256.86    506.10 o 
   2  13  10      100.62       60.10    582.19 o 
   3  13  10        8.17     1087.52    494.11 o 
   4  13  10      106.99      208.04    527.66 o 
   5  13  10     2812.58     2407.68    506.57 o 
   6  13  10      405.67      359.99    439.85 o 
   7  13  10        0.58      271.03    440.03 o 
   8  13  10      111.06     2307.32   1056.34 o 
 -14  14  10       73.40      798.54    601.38 o 
 -13  14  10      322.97      411.43    637.09 o 
 -12  14  10      846.24     1972.59    651.27 o 
 -11  14  10     1158.11     1220.40    597.52 o 
 -10  14  10      439.55      341.90    680.09 o 
  -9  14  10       25.59     -572.68    824.93 o 
  -8  14  10      618.88      943.41    549.56 o 
  -7  14  10     4070.58     4735.10    515.13 o 
  -6  14  10     3111.49     3245.76    593.32 o 
  -5  14  10       51.19     -502.61    636.27 o 
  -4  14  10     2207.10     2013.40    551.54 o 
  -3  14  10      266.36      336.01    590.54 o 
  -2  14  10       61.31     1246.64    616.32 o 
  -1  14  10     3340.11     3922.44    533.34 o 
   0  14  10      262.85       57.38    501.46 o 
   1  14  10      312.86     1025.97    519.94 o 
   2  14  10       69.44      241.08    528.81 o 
   3  14  10       17.88     -218.89    514.38 o 
   4  14  10      533.45      233.46    437.78 o 
   5  14  10      520.19      858.83    443.13 o 
   6  14  10      224.07      874.48    539.08 o 
 -13  15  10       87.82     -189.05    548.65 o 
 -12  15  10      440.20      297.86    581.49 o 
 -11  15  10       14.68      480.89    586.41 o 
 -10  15  10      128.99     -261.55    801.77 o 
  -9  15  10        0.26      831.95    594.92 o 
  -8  15  10      338.51     1272.10    574.81 o 
  -7  15  10     2251.75     2662.68    582.50 o 
  -6  15  10      146.87      460.17    647.79 o 
  -5  15  10     2353.28     2805.64    580.94 o 
  -4  15  10     1860.47     1633.94    625.28 o 
  -3  15  10     1983.91     1960.37    569.00 o 
  -2  15  10     2174.52     3096.26    569.09 o 
  -1  15  10      683.50      489.94    719.91 o 
   0  15  10        4.46       21.47    464.61 o 
   1  15  10      461.87     1501.84    564.23 o 
   2  15  10     2097.81     1384.46    480.78 o 
   3  15  10       14.45      251.80    442.88 o 
   4  15  10      177.45      722.62    484.41 o 
   5  15  10      743.02      631.39    505.00 o 
   6  15  10      229.56     1467.75   1143.65 o 
 -12  16  10       83.17     -216.93    662.77 o 
 -11  16  10      683.23       49.57    607.18 o 
 -10  16  10      229.00      405.66    520.58 o 
  -9  16  10      381.19      364.16    500.52 o 
  -8  16  10       24.62     -129.35    504.56 o 
  -7  16  10      947.90     1501.18    546.74 o 
  -6  16  10       16.80      209.44    538.20 o 
  -5  16  10       47.45      223.47    542.29 o 
  -4  16  10        3.45      757.84    486.00 o 
  -3  16  10     3454.32     2337.54    551.71 o 
  -2  16  10      874.40      551.00    635.40 o 
  -1  16  10     1263.99     1609.73    539.31 o 
   0  16  10       94.09      409.00    496.31 o 
   1  16  10        7.33     -290.71    507.48 o 
   2  16  10       36.70      422.77    516.66 o 
   3  16  10      659.21      978.62    496.54 o 
   4  16  10      687.29     1454.20    439.79 o 
 -10  17  10      313.76      219.04    645.55 o 
  -9  17  10      376.43      859.53    515.24 o 
  -8  17  10     1486.68      425.64    514.51 o 
  -7  17  10     1429.29     1304.97    483.00 o 
  -6  17  10      726.15      258.84    507.96 o 
  -5  17  10      380.38     -357.81    498.30 o 
  -4  17  10       35.05      292.87    576.66 o 
  -3  17  10       71.06     1320.21    579.29 o 
  -2  17  10      318.64      758.58    485.80 o 
  -1  17  10       54.55     1176.75    647.23 o 
   0  17  10     2067.28     1742.35    550.26 o 
   1  17  10       11.44     -450.28    450.28 o 
   2  17  10       49.99      381.50    493.31 o 
   3  17  10       14.74      340.58    698.94 o 
  -8  18  10      904.21      987.39    555.87 o 
  -7  18  10        0.26      142.77    461.69 o 
  -6  18  10      153.41      806.32    499.04 o 
  -5  18  10      221.07     -508.80    515.94 o 
  -4  18  10      511.41      744.83    499.53 o 
  -3  18  10     1313.99      398.43    529.83 o 
  -2  18  10     2342.25     1676.36    529.99 o 
  -1  18  10      386.18     1435.91    581.70 o 
   0  18  10        8.15      399.49    513.34 o 
   1  18  10      519.88     1120.60    616.18 o 
  -5  19  10      975.37      302.38   1465.48 o 
  -4  19  10      232.17     1912.10   1342.26 o 
 -19   0  11     1776.19     1121.36   1525.25 o 
 -17   0  11     2514.38     1770.15   1212.54 o 
 -15   0  11     1096.17     1602.29   1204.72 o 
 -13   0  11     2816.79     1870.42   1162.87 o 
 -11   0  11      113.01     -579.60   1254.15 o 
  -9   0  11        0.98     1460.43   1029.17 o 
  -7   0  11    13973.88    16827.27   2027.65 o 
  -5   0  11     4389.99     1897.76   1383.28 o 
  -3   0  11      239.80      904.87   1381.30 o 
  -1   0  11    14765.56    15776.46   1939.78 o 
   1   0  11    19460.94    18714.26    962.51 o 
   3   0  11    10312.22     9715.50    881.65 o 
   5   0  11       20.66     -176.83    691.53 o 
   7   0  11     2993.62     2560.42    707.18 o 
   9   0  11      668.18     1808.22    881.57 o 
  11   0  11      328.25     -164.80    974.96 o 
 -19   1  11      128.47       42.49    858.37 o 
 -18   1  11      277.42      471.70    857.13 o 
 -17   1  11       29.77     1111.97    800.93 o 
 -16   1  11      619.87      830.91    766.05 o 
 -15   1  11     4700.73     4923.93    752.36 o 
 -14   1  11     1289.07     1264.18    766.01 o 
 -13   1  11     1497.58     1858.15    773.36 o 
 -12   1  11     1126.33     1673.11    748.94 o 
 -11   1  11      297.33     1123.25    803.72 o 
 -10   1  11     2115.75     1821.22    804.70 o 
  -9   1  11     1076.19     1350.75    733.94 o 
  -8   1  11     1780.46     1192.46    934.21 o 
  -7   1  11      634.00      994.31   1159.23 o 
  -6   1  11     1962.05     1842.63   1107.19 o 
  -5   1  11    17050.68    16825.42   1424.28 o 
  -4   1  11       14.08     2738.75   1384.06 o 
  -3   1  11     2973.95     3385.08   1376.60 o 
  -2   1  11        2.79     2099.92   1092.06 o 
  -1   1  11    15931.54    18275.79   1102.66 o 
   0   1  11     3276.00     3915.24   1059.23 o 
   1   1  11     6633.07     6933.23    806.29 o 
   2   1  11     4478.56     4965.69    696.27 o 
   3   1  11        4.74     1025.93    870.29 o 
   4   1  11      624.01     -153.66    659.57 o 
   5   1  11     5212.24     5521.09    499.50 o 
   6   1  11      816.19     1154.99    529.53 o 
   7   1  11        3.51      905.37    602.05 o 
   8   1  11       62.53      260.91    532.71 o 
   9   1  11     3955.97     3331.16    488.07 o 
  10   1  11      445.03      132.82    547.22 o 
  11   1  11       83.71     -190.87    508.12 o 
 -19   2  11      961.54      427.44    796.01 o 
 -18   2  11       94.28      152.69    859.75 o 
 -17   2  11      432.03      359.68    869.91 o 
 -16   2  11       45.86     1069.27    783.11 o 
 -15   2  11     1218.61     1072.85    770.83 o 
 -14   2  11      265.47      103.93    807.75 o 
 -13   2  11     2371.08     1837.00    715.46 o 
 -12   2  11       29.54      413.86    813.39 o 
 -11   2  11     2778.04     3499.97    835.98 o 
 -10   2  11     3473.13     3495.07    812.00 o 
  -9   2  11     5057.99     5360.11    785.28 o 
  -8   2  11        4.55      871.71    711.96 o 
  -7   2  11      611.52     2006.15    933.42 o 
  -6   2  11     1326.32      -73.51   1362.41 o 
  -5   2  11     3337.97     2099.28   1366.56 o 
  -4   2  11     4163.01     4357.60   1385.81 o 
  -3   2  11     4074.19     3603.60   1137.71 o 
  -2   2  11      175.99     -431.74    813.73 o 
  -1   2  11     3660.60     3445.76    938.46 o 
   0   2  11     4042.18     4429.52    756.55 o 
   1   2  11      643.20      471.29    800.52 o 
   2   2  11       49.13      592.70    747.66 o 
   3   2  11      303.49     2000.03   1313.09 o 
   4   2  11     6477.88     7489.50    766.13 o 
   5   2  11     4630.74     5655.20    624.19 o 
   6   2  11     7714.33     7282.43    525.84 o 
   7   2  11      905.94      775.81    788.21 o 
   8   2  11       45.86      320.01    669.19 o 
   9   2  11     1120.03      121.58    656.09 o 
  10   2  11      100.11     -370.50    491.71 o 
  11   2  11        9.39      361.99    542.78 o 
 -19   3  11      641.97     1313.73    833.54 o 
 -18   3  11     1640.91     2107.77    872.27 o 
 -17   3  11        7.76      851.83    881.95 o 
 -16   3  11      218.06      252.48    736.20 o 
 -15   3  11     2557.82     2588.94    867.52 o 
 -14   3  11     3406.54     3655.17    791.93 o 
 -13   3  11      466.21      899.82    824.75 o 
 -12   3  11      120.94      -98.08    699.51 o 
 -11   3  11     4484.28     4717.98    737.72 o 
 -10   3  11     4351.01     4981.99    783.37 o 
  -9   3  11    10430.82    10089.85   1208.61 o 
  -8   3  11     2416.80     2344.08   1471.55 o 
  -7   3  11       77.80      335.86   1041.28 o 
  -6   3  11     1160.30      928.32   1403.33 o 
  -5   3  11       61.84       -6.12   1078.34 o 
  -4   3  11     5173.06     5241.95    774.73 o 
  -3   3  11     9389.65     9778.90    862.35 o 
  -2   3  11     4162.07     4616.02    709.36 o 
  -1   3  11     1157.73     1518.06    755.00 o 
   0   3  11     1532.55     1571.00    801.06 o 
   1   3  11     3082.76     3182.36    882.27 o 
   2   3  11     1183.92     1421.13    845.81 o 
   3   3  11      166.24     1034.82    599.61 o 
   4   3  11     7060.86     6975.34    705.12 o 
   5   3  11     3559.84     4459.03    707.67 o 
   6   3  11     5771.19     4531.04    638.52 o 
   7   3  11     2439.09     3265.76    667.43 o 
   8   3  11     1434.32     1894.68    612.42 o 
   9   3  11      235.84     1181.55    910.96 o 
  10   3  11      182.75      507.64    517.21 o 
  11   3  11        7.94       33.79   1316.28 o 
 -18   4  11     1238.54      763.58    903.01 o 
 -17   4  11      210.27      544.93    818.36 o 
 -16   4  11        0.26     -312.83    814.67 o 
 -15   4  11      138.33      267.13    698.20 o 
 -14   4  11     6452.95     6414.49    842.88 o 
 -13   4  11        0.64      144.85    831.91 o 
 -12   4  11     2524.41     2853.18    760.81 o 
 -11   4  11       60.98      267.42    804.34 o 
 -10   4  11        5.74      352.91    772.74 o 
  -9   4  11      132.38      431.52    831.30 o 
  -8   4  11      435.90     -113.21    837.12 o 
  -7   4  11      630.53     -422.36    830.30 o 
  -6   4  11       16.83      283.71    705.00 o 
  -5   4  11     2236.94     3170.47    874.96 o 
  -4   4  11     2393.31     3027.49    769.03 o 
  -3   4  11     1023.76     1949.80    766.33 o 
  -2   4  11     4077.80     4155.03    940.49 o 
  -1   4  11     3743.21     4110.06    721.92 o 
   0   4  11      149.28      665.90    682.30 o 
   1   4  11     2439.56      827.88    740.28 o 
   2   4  11      333.94      743.35    692.46 o 
   3   4  11     3527.94     5304.17    686.51 o 
   4   4  11     9555.03     9999.50    706.96 o 
   5   4  11     1535.14     3170.96    864.68 o 
   6   4  11       40.21       67.63    772.79 o 
   7   4  11     1275.85     1684.90    572.63 o 
   8   4  11      108.59     1025.09    725.09 o 
   9   4  11      254.75     1667.93    604.49 o 
  10   4  11      351.55     1011.36    569.90 o 
 -18   5  11        1.52      230.69    816.92 o 
 -17   5  11       21.19      877.55    863.51 o 
 -16   5  11      832.00     1340.72    816.41 o 
 -15   5  11      176.15      924.74    827.90 o 
 -14   5  11    11559.89    10777.12   1022.11 o 
 -13   5  11     1617.93     1208.32    850.03 o 
 -12   5  11      212.89     1773.28    843.96 o 
 -11   5  11      837.33     1211.65    691.76 o 
 -10   5  11     1802.00     1757.99    743.00 o 
  -9   5  11      106.87      270.48    735.85 o 
  -8   5  11       64.33      549.61    752.60 o 
  -7   5  11      724.13     2341.61    856.35 o 
  -6   5  11     5261.55     5813.02    778.07 o 
  -5   5  11     2805.65     2180.94    677.80 o 
  -4   5  11     6406.21     7086.83    867.45 o 
  -3   5  11       43.39      620.69    864.54 o 
  -2   5  11     1595.12     2294.45    869.74 o 
  -1   5  11     1942.63     1907.00    708.76 o 
   0   5  11    15669.70    16196.58    827.33 o 
   1   5  11     1608.55     1061.83    753.84 o 
   2   5  11     6433.52     5403.88    719.29 o 
   3   5  11        9.40      292.97    671.25 o 
   4   5  11     9620.42     9202.57    711.08 o 
   5   5  11       89.72     1528.83    875.55 o 
   6   5  11      215.24      939.89    579.68 o 
   7   5  11      119.76      362.23    654.12 o 
   8   5  11     7766.41     6367.89    925.95 o 
   9   5  11       57.90     1372.32    590.48 o 
  10   5  11     3458.26     3026.01    631.66 o 
 -18   6  11      708.53     1289.05   1159.44 o 
 -17   6  11        0.95     -447.53    876.29 o 
 -16   6  11     1636.87     1011.13    882.58 o 
 -15   6  11       35.35     -323.61    862.01 o 
 -14   6  11     4850.20     4327.33    883.00 o 
 -13   6  11        0.42     -405.96    835.32 o 
 -12   6  11      330.79     1137.61    810.63 o 
 -11   6  11     2395.84     1976.65    936.93 o 
 -10   6  11     1636.06     1858.23    878.72 o 
  -9   6  11       14.08     -119.64    832.86 o 
  -8   6  11       90.78      -95.68    953.34 o 
  -7   6  11     3117.79     4082.08    983.84 o 
  -6   6  11     1140.71     1421.49    774.27 o 
  -5   6  11       27.53      507.27    758.54 o 
  -4   6  11     2394.24     3312.49    961.32 o 
  -3   6  11     1793.73     1551.37    919.47 o 
  -2   6  11     2258.14     2290.23    855.13 o 
  -1   6  11      664.40      683.30    755.17 o 
   0   6  11       14.77      544.16    761.73 o 
   1   6  11      815.95      803.28    682.34 o 
   2   6  11      193.70       75.21    621.69 o 
   3   6  11     1958.28     1080.06    663.81 o 
   4   6  11     2875.47     3014.39    791.55 o 
   5   6  11      853.26     -597.58    967.89 o 
   6   6  11      251.66      946.98   1036.71 o 
   7   6  11        0.40      537.22    561.93 o 
   8   6  11       84.98      623.29    653.59 o 
   9   6  11       76.10     -569.79    795.46 o 
  10   6  11       96.80     -373.81    531.05 o 
 -18   7  11       85.42      511.83   1067.44 o 
 -17   7  11      709.08      920.85   1026.72 o 
 -16   7  11      438.97      544.17   1123.76 o 
 -15   7  11      223.37       63.41    895.64 o 
 -14   7  11     2831.43     2617.07    770.82 o 
 -13   7  11      114.34      350.76    788.65 o 
 -12   7  11      293.06      634.81    829.99 o 
 -11   7  11       60.60     1036.00    840.01 o 
 -10   7  11     1599.11     2915.67    805.73 o 
  -9   7  11     3762.12     3621.95    926.67 o 
  -8   7  11      898.71     1527.27    821.81 o 
  -7   7  11      471.53     1129.42    627.87 o 
  -6   7  11     2980.46     3106.25    657.21 o 
  -5   7  11     1012.03     1852.53    685.40 o 
  -4   7  11       96.84      709.43    672.87 o 
  -3   7  11     2888.03     2204.94    742.35 o 
  -2   7  11      897.42      781.45    779.93 o 
  -1   7  11      441.14      479.55    626.02 o 
   0   7  11     1895.89     1957.18    591.81 o 
   1   7  11     2241.94     1867.08    615.80 o 
   2   7  11     1413.64     1083.10    575.43 o 
   3   7  11      762.88      491.00    643.93 o 
   4   7  11      229.16     1336.52    638.31 o 
   5   7  11      759.24     1795.40   1078.62 o 
   6   7  11      125.59      806.03    569.50 o 
   7   7  11     2512.93     1963.79    647.97 o 
   8   7  11       42.41      263.73    657.61 o 
   9   7  11      253.51      184.54    533.07 o 
  10   7  11     2491.42     3582.97   1007.53 o 
 -17   8  11       75.12     1298.97   1060.24 o 
 -16   8  11      773.18     -212.68   1136.41 o 
 -15   8  11        1.06      712.87    820.67 o 
 -14   8  11      368.81      436.07    754.05 o 
 -13   8  11        3.79      773.29    690.63 o 
 -12   8  11      551.52     1596.61    826.39 o 
 -11   8  11     5457.66     5899.39    821.83 o 
 -10   8  11     4715.13     5055.69    951.88 o 
  -9   8  11     1882.66     1621.03    895.73 o 
  -8   8  11      361.44      374.96    678.37 o 
  -7   8  11      613.64      713.26    642.47 o 
  -6   8  11       14.89      736.02    646.13 o 
  -5   8  11       23.28      357.48    748.14 o 
  -4   8  11       64.67      450.02    796.80 o 
  -3   8  11     4372.71     4537.66    660.72 o 
  -2   8  11     1955.19     2492.49    693.27 o 
  -1   8  11     3487.68     3730.52    732.22 o 
   0   8  11      521.02      932.04    696.49 o 
   1   8  11       72.14       68.81    723.17 o 
   2   8  11      619.41      145.89    519.35 o 
   3   8  11     7282.23     7665.71    639.06 o 
   4   8  11      852.24     1171.23    644.47 o 
   5   8  11     2926.74     3556.55    795.52 o 
   6   8  11     1756.66     1927.79    622.39 o 
   7   8  11     2563.80     2177.03    630.18 o 
   8   8  11       82.74      347.52    512.96 o 
   9   8  11     1471.99     1471.30    627.37 o 
 -17   9  11      384.70      784.60   1085.17 o 
 -16   9  11        0.14      345.36    689.68 o 
 -15   9  11     3259.28     2594.74    708.15 o 
 -14   9  11      262.97      116.84    623.46 o 
 -13   9  11     4759.31     5087.23    918.69 o 
 -12   9  11     1302.86      690.54   1004.26 o 
 -11   9  11     1060.27       18.09    802.51 o 
 -10   9  11     1480.90     1547.02    779.96 o 
  -9   9  11     7156.98     6148.50    808.54 o 
  -8   9  11     1618.90     1862.02    631.53 o 
  -7   9  11     1758.02     2516.08    647.29 o 
  -6   9  11       11.81      465.78    644.21 o 
  -5   9  11     1388.23      893.73    722.58 o 
  -4   9  11        1.68      872.28    759.28 o 
  -3   9  11      404.50      475.31    642.18 o 
  -2   9  11       40.73      228.42    625.29 o 
  -1   9  11     2109.37     2330.19    710.06 o 
   0   9  11     1556.18     2128.88    669.14 o 
   1   9  11       15.58     1066.81    652.55 o 
   2   9  11     1096.72      887.69    596.34 o 
   3   9  11      915.62      382.03    637.80 o 
   4   9  11     3425.56     3998.85    637.81 o 
   5   9  11     4564.78     5087.69    710.23 o 
   6   9  11      162.40     -439.70    524.29 o 
   7   9  11        0.24      873.16    562.38 o 
   8   9  11       27.02      332.81    559.37 o 
   9   9  11      874.09     1803.25    538.01 o 
 -16  10  11       76.38      -75.92    663.82 o 
 -15  10  11      280.92      422.29    698.16 o 
 -14  10  11      226.66     -302.57    689.10 o 
 -13  10  11     5399.86     4889.70    669.22 o 
 -12  10  11      909.60     2302.87    720.78 o 
 -11  10  11       92.43       77.22    883.84 o 
 -10  10  11      765.27     1617.22    753.11 o 
  -9  10  11      277.56      735.28    662.92 o 
  -8  10  11     6518.37     7330.76    695.97 o 
  -7  10  11     3214.00     3913.73    629.61 o 
  -6  10  11       84.83      693.97    750.46 o 
  -5  10  11      233.51     -407.86    620.10 o 
  -4  10  11      340.01     1800.10    623.23 o 
  -3  10  11      127.91       94.61    664.53 o 
  -2  10  11        0.32      902.54    579.51 o 
  -1  10  11       11.50     1148.11    662.73 o 
   0  10  11       69.40      -17.31    673.52 o 
   1  10  11     1635.90     1672.95    566.02 o 
   2  10  11      660.40     1729.34    686.02 o 
   3  10  11      190.21      755.24    612.82 o 
   4  10  11     1441.27     1019.39    538.59 o 
   5  10  11      867.99      976.85    594.23 o 
   6  10  11     1206.04      943.91    579.43 o 
   7  10  11       29.22     -533.09    616.93 o 
   8  10  11      383.79      498.64    635.63 o 
 -16  11  11       76.36     -133.03    998.68 o 
 -15  11  11     3374.75     2933.45    611.40 o 
 -14  11  11       58.83     -565.51    565.51 o 
 -13  11  11      533.85     1420.11    653.94 o 
 -12  11  11      917.33     1078.63    613.39 o 
 -11  11  11      665.87      666.14    675.53 o 
 -10  11  11      458.86      283.18    804.88 o 
  -9  11  11      848.11     1370.10    643.36 o 
  -8  11  11      106.24     -446.73    640.33 o 
  -7  11  11     3966.91     3921.12    616.48 o 
  -6  11  11       28.70      930.95    660.06 o 
  -5  11  11     3707.60     4236.12    619.83 o 
  -4  11  11     1565.01     2397.03    575.21 o 
  -3  11  11     1008.60     1083.57    550.71 o 
  -2  11  11      310.58     1017.90    641.11 o 
  -1  11  11     2653.62     2628.29    591.25 o 
   0  11  11     4912.06     4473.87    576.88 o 
   1  11  11     2404.97     2917.30    578.73 o 
   2  11  11       36.80     -608.08    608.08 o 
   3  11  11      703.82      390.92    557.24 o 
   4  11  11       57.06      709.17    495.58 o 
   5  11  11     4109.61     4047.12    793.33 o 
   6  11  11      621.63      656.46    524.89 o 
   7  11  11      836.17     1753.34    893.86 o 
   8  11  11        0.44      -20.03    579.81 o 
 -15  12  11     2000.74     1519.77    846.25 o 
 -14  12  11      186.87       45.86    742.67 o 
 -13  12  11     3913.29     3720.61    721.30 o 
 -12  12  11       45.44      951.61    673.10 o 
 -11  12  11       24.82     -750.65    750.65 o 
 -10  12  11      887.05     1109.01    547.02 o 
  -9  12  11      201.19     -447.92    648.11 o 
  -8  12  11      483.58     1260.72    623.10 o 
  -7  12  11       14.91     1178.62    679.80 o 
  -6  12  11      510.15       58.13    586.96 o 
  -5  12  11     1099.13     1479.63    638.30 o 
  -4  12  11     3686.59     2385.16    643.70 o 
  -3  12  11     4093.90     4283.57    636.25 o 
  -2  12  11       12.44     1419.36    550.32 o 
  -1  12  11      228.58      902.77    788.11 o 
   0  12  11      113.21      777.84    868.92 o 
   1  12  11     1039.69     1571.15    531.40 o 
   2  12  11       73.27     1073.93    475.69 o 
   3  12  11     1219.55      906.59    514.18 o 
   4  12  11     2738.08     2410.98    624.31 o 
   5  12  11      203.83      162.26    495.87 o 
   6  12  11        1.88     2375.03    565.04 o 
   7  12  11       63.99      226.13    496.10 o 
 -14  13  11      986.99      937.69    678.35 o 
 -13  13  11      928.03     1977.89    770.66 o 
 -12  13  11        7.37     -756.82    756.82 o 
 -11  13  11     1540.36     2542.59    667.21 o 
 -10  13  11      448.83     1790.95    606.24 o 
  -9  13  11        6.52      758.75    612.50 o 
  -8  13  11      662.79      726.09    598.21 o 
  -7  13  11       35.19       59.86    601.48 o 
  -6  13  11       45.47     1178.33    901.18 o 
  -5  13  11      422.73     -218.54    549.70 o 
  -4  13  11       18.03      432.77    489.98 o 
  -3  13  11      111.66       59.59    518.19 o 
  -2  13  11      154.86     1275.85    744.49 o 
  -1  13  11     1715.61     2607.27    549.66 o 
   0  13  11     4428.29     3632.36    686.05 o 
   1  13  11     2840.33     1688.36    626.23 o 
   2  13  11       39.25      825.26    516.06 o 
   3  13  11     1178.05      413.02    532.89 o 
   4  13  11     1119.46     1347.50    447.28 o 
   5  13  11     2544.83     2093.77    498.91 o 
   6  13  11     1102.56     1051.61    506.69 o 
 -13  14  11      103.46     -439.96    554.94 o 
 -12  14  11       72.05      577.10   1282.07 o 
 -11  14  11      424.02      270.32    530.32 o 
 -10  14  11      609.30     1420.53    526.17 o 
  -9  14  11      121.07      863.77    575.14 o 
  -8  14  11       39.93     1687.05    653.63 o 
  -7  14  11      994.73     1878.85    598.11 o 
  -6  14  11     1077.80     2452.75    676.97 o 
  -5  14  11       12.61     -280.36    554.65 o 
  -4  14  11       21.85       22.68    564.12 o 
  -3  14  11      143.08     -504.62    504.62 o 
  -2  14  11      569.54      653.67    594.92 o 
  -1  14  11        0.66      334.27    543.20 o 
   0  14  11       13.31      656.49    884.09 o 
   1  14  11     1148.01      888.98    522.02 o 
   2  14  11      439.20        9.05    580.53 o 
   3  14  11      770.69     1203.02    466.03 o 
   4  14  11     1015.36      121.38    412.73 o 
   5  14  11      674.62      696.27    429.92 o 
 -12  15  11      177.28      336.20    656.51 o 
 -11  15  11      679.60      557.44    480.50 o 
 -10  15  11     1650.20     1389.68    554.03 o 
  -9  15  11       48.18     1217.97    512.05 o 
  -8  15  11     1514.62     1177.47    551.00 o 
  -7  15  11      970.76      526.55    644.23 o 
  -6  15  11     2604.30     3064.70    572.67 o 
  -5  15  11     1876.97     2408.16    625.77 o 
  -4  15  11      272.01     1139.35    745.12 o 
  -3  15  11      379.93      119.59    571.92 o 
  -2  15  11        6.39     -486.31    561.81 o 
  -1  15  11      647.52      958.31    447.23 o 
   0  15  11     6425.96     5039.87    768.65 o 
   1  15  11      229.44      148.88    580.57 o 
   2  15  11     1303.39     1742.57    475.67 o 
   3  15  11      197.51      967.48    529.23 o 
   4  15  11      564.72      347.44    417.66 o 
 -11  16  11       14.60     -373.25    644.61 o 
 -10  16  11      171.87      616.91    563.75 o 
  -9  16  11        0.94      -37.97    547.51 o 
  -8  16  11      197.45      790.04    582.71 o 
  -7  16  11     1031.79     1222.09    539.30 o 
  -6  16  11       17.18      741.96    583.31 o 
  -5  16  11       47.71      641.20    506.97 o 
  -4  16  11      245.82     -212.35    509.93 o 
  -3  16  11        1.98     -531.73    531.73 o 
  -2  16  11      158.78      -41.03    476.23 o 
  -1  16  11       71.49      609.40    561.16 o 
   0  16  11        0.52     -459.48    459.48 o 
   1  16  11     1098.18      590.75    513.35 o 
   2  16  11      791.14      575.09    423.29 o 
   3  16  11      339.28      530.02    649.84 o 
  -9  17  11      160.73      194.29    530.29 o 
  -8  17  11        3.43     1145.92    736.99 o 
  -7  17  11       43.16      521.63    522.52 o 
  -6  17  11     1632.21      807.75    660.36 o 
  -5  17  11       94.58      796.55    730.50 o 
  -4  17  11      928.37      326.45    678.58 o 
  -3  17  11      465.58      893.42    551.02 o 
  -2  17  11     1254.51      419.73    498.63 o 
  -1  17  11        6.88      467.89    476.08 o 
   0  17  11      853.85      293.50    558.98 o 
   1  17  11      222.70       17.74    499.56 o 
   2  17  11      393.19      486.79   1299.24 o 
  -7  18  11      394.78     1138.50    592.53 o 
  -6  18  11       32.50      502.76    536.61 o 
  -5  18  11       28.91      -85.91    507.61 o 
  -4  18  11      333.54      576.07    556.16 o 
  -3  18  11      214.79      811.02    560.97 o 
  -2  18  11      545.49      803.78    691.44 o 
  -1  18  11      602.41      741.26    724.43 o 
 -18   0  12      119.13      618.13   1022.85 o 
 -16   0  12       13.52      776.37   1182.29 o 
 -14   0  12     2721.71     3134.15   1068.19 o 
 -12   0  12      834.08      588.27    970.70 o 
 -10   0  12      650.42      310.44    864.60 o 
  -8   0  12     7038.82     8760.38   1929.56 o 
  -6   0  12     1123.85     1092.55   1421.19 o 
  -4   0  12      215.59     -909.70   1329.91 o 
  -2   0  12     2855.65     4091.37   1306.48 o 
   0   0  12      159.45     -503.54   1233.66 o 
   2   0  12      142.72     -181.04   1142.43 o 
   4   0  12     8008.11     8647.88    912.47 o 
   6   0  12     1065.07      787.62    760.44 o 
   8   0  12        9.41      887.65   1502.08 o 
  10   0  12     3665.13     3567.17    836.24 o 
 -19   1  12       74.16      727.62    810.18 o 
 -18   1  12     1746.81     1888.20    814.05 o 
 -17   1  12      245.58      577.52    836.51 o 
 -16   1  12      145.83     1281.93    774.74 o 
 -15   1  12      172.67      722.26    756.41 o 
 -14   1  12     1420.16     1148.32    710.38 o 
 -13   1  12      424.83      805.92    725.48 o 
 -12   1  12       94.52     -399.22    760.93 o 
 -11   1  12      826.41     1775.47    804.06 o 
 -10   1  12      192.17      515.52    682.50 o 
  -9   1  12      111.24      885.47    795.92 o 
  -8   1  12     9389.46     9172.47    732.53 o 
  -7   1  12        2.43    -1140.65   1140.65 o 
  -6   1  12      541.36     -263.86   1348.00 o 
  -5   1  12     1759.41     2545.39   1310.62 o 
  -4   1  12     9626.94    10303.92   1111.40 o 
  -3   1  12      944.78      479.81    920.47 o 
  -2   1  12     5075.07     6610.42   1069.17 o 
  -1   1  12      314.84      426.94   1033.61 o 
   0   1  12     1682.27     1779.48    822.56 o 
   1   1  12      881.46      745.66    835.17 o 
   2   1  12     2184.03     3098.25   1008.11 o 
   3   1  12      198.62      439.40    742.11 o 
   4   1  12     7061.83     7970.15    560.55 o 
   5   1  12      143.58     2022.94    578.35 o 
   6   1  12    26948.83    26048.96    824.43 o 
   7   1  12      188.23     -382.11    559.64 o 
   8   1  12      209.93      148.10    531.07 o 
   9   1  12        4.12     1005.48    561.90 o 
  10   1  12       30.75     1092.30    659.61 o 
 -18   2  12       15.72      659.20    802.38 o 
 -17   2  12      363.70      461.21    864.82 o 
 -16   2  12      386.06     1303.55    769.01 o 
 -15   2  12      284.56     1569.57    772.90 o 
 -14   2  12     3395.34     2256.49    683.81 o 
 -13   2  12     6240.06     5798.77    689.20 o 
 -12   2  12     5892.04     6470.83    719.44 o 
 -11   2  12        2.98      -73.51    715.91 o 
 -10   2  12      333.44      972.33    796.65 o 
  -9   2  12      167.62      589.42   1183.95 o 
  -8   2  12       10.11      -81.65    851.41 o 
  -7   2  12     2038.78     3444.49   1112.04 o 
  -6   2  12     2778.28     3678.35    956.39 o 
  -5   2  12      476.02     2304.82   1319.44 o 
  -4   2  12     2979.12     6092.43   1324.79 o 
  -3   2  12     1356.66     4500.17   2971.78 o 
  -2   2  12      920.52     1373.15   1013.81 o 
  -1   2  12       14.90      618.06    881.31 o 
   0   2  12     1078.45     1691.93    791.20 o 
   1   2  12     3052.50     3606.14    767.78 o 
   2   2  12     8055.04     8462.95    711.64 o 
   3   2  12     4712.89     3158.90    776.20 o 
   4   2  12      987.63     2407.92    634.20 o 
   5   2  12      116.36      177.26    572.18 o 
   6   2  12       44.03      924.36    575.91 o 
   7   2  12      198.18      370.76    677.55 o 
   8   2  12     1543.71     1141.28    611.16 o 
   9   2  12     2118.24      544.52    572.94 o 
  10   2  12     1730.78     1626.95    861.30 o 
 -18   3  12      822.21      901.81    776.62 o 
 -17   3  12     2501.85     2299.47    761.02 o 
 -16   3  12       20.04      414.84    827.83 o 
 -15   3  12       40.25      118.01    765.10 o 
 -14   3  12        0.31      212.04    789.12 o 
 -13   3  12      488.10      123.55    677.58 o 
 -12   3  12      688.17      816.92    704.38 o 
 -11   3  12      105.08      497.67    786.45 o 
 -10   3  12        1.10      815.15    935.68 o 
  -9   3  12     3051.75     3042.54    905.11 o 
  -8   3  12     2426.72     2026.00    802.85 o 
  -7   3  12      261.73      393.15    808.84 o 
  -6   3  12      244.01      550.92   1089.17 o 
  -5   3  12     5532.01     5762.71    937.07 o 
  -4   3  12      318.66      688.34    912.92 o 
  -3   3  12       68.93      547.29    828.60 o 
  -2   3  12     4123.70     4449.60    676.30 o 
  -1   3  12      892.11     2109.68    713.92 o 
   0   3  12       69.28     -103.62    752.23 o 
   1   3  12        3.07      640.44    746.78 o 
   2   3  12     1322.87      974.74   1010.70 o 
   3   3  12     2338.03     2149.65    663.83 o 
   4   3  12      539.71       90.81    714.32 o 
   5   3  12     2258.33     1978.03    765.32 o 
   6   3  12     1641.21     2341.28    842.38 o 
   7   3  12      593.02     1266.61    565.81 o 
   8   3  12       86.38      595.45    559.47 o 
   9   3  12       99.79      305.00    475.38 o 
  10   3  12       22.81      685.18    853.10 o 
 -18   4  12      119.68      137.48    861.16 o 
 -17   4  12      222.13       87.27    808.62 o 
 -16   4  12      416.50      575.46    751.87 o 
 -15   4  12      255.20      227.95    743.21 o 
 -14   4  12     2244.37     1970.10    806.58 o 
 -13   4  12     3299.02     3009.78    699.08 o 
 -12   4  12       41.78       73.61    733.91 o 
 -11   4  12        0.93      183.82    663.56 o 
 -10   4  12        5.89     -391.37    834.31 o 
  -9   4  12     1757.06      962.18    765.55 o 
  -8   4  12      760.61      908.76    925.66 o 
  -7   4  12     5031.54     4780.02    780.36 o 
  -6   4  12      930.06     1021.54   1039.95 o 
  -5   4  12      501.22     1623.52    902.55 o 
  -4   4  12      407.19     1422.70    913.72 o 
  -3   4  12     5102.86     4795.90    919.62 o 
  -2   4  12     1957.38     1758.46    793.75 o 
  -1   4  12     2690.48     3583.63    647.49 o 
   0   4  12     4261.26     4692.24    774.60 o 
   1   4  12     4401.99     4547.69    684.45 o 
   2   4  12     6634.71     7647.23    689.32 o 
   3   4  12     1069.60     1648.32    756.54 o 
   4   4  12       29.89     1238.38    706.56 o 
   5   4  12      665.23      782.46   1061.80 o 
   6   4  12        7.27       24.33   1020.74 o 
   7   4  12      183.78      511.36    613.04 o 
   8   4  12     1331.20     1384.84    857.99 o 
   9   4  12      509.60      144.01    515.53 o 
 -18   5  12        2.96      110.52    858.10 o 
 -17   5  12     2330.88     2270.60    841.26 o 
 -16   5  12       81.31     1155.65    756.20 o 
 -15   5  12       33.79      358.09    791.93 o 
 -14   5  12      486.65     1707.38    813.17 o 
 -13   5  12     1281.39     1870.50    701.41 o 
 -12   5  12       63.51       52.47    627.75 o 
 -11   5  12     2013.23     1974.03    689.59 o 
 -10   5  12      423.44      372.60    672.20 o 
  -9   5  12     8743.73     8444.95    904.94 o 
  -8   5  12     1756.59     1182.27    814.52 o 
  -7   5  12      555.35      239.20    787.01 o 
  -6   5  12       12.56      408.21    750.02 o 
  -5   5  12      620.02     1200.74    799.31 o 
  -4   5  12      602.91     1235.97    748.31 o 
  -3   5  12     7343.50     6581.21    662.80 o 
  -2   5  12      377.48      254.88    803.32 o 
  -1   5  12      428.71      563.27    620.53 o 
   0   5  12     1204.59     1877.67    765.73 o 
   1   5  12       11.02      813.86    820.46 o 
   2   5  12      170.08      -15.62    727.18 o 
   3   5  12      327.25     1461.63    585.15 o 
   4   5  12      411.54       88.12    686.34 o 
   5   5  12     9293.68     9136.01    618.64 o 
   6   5  12      244.51     1102.00    753.32 o 
   7   5  12     8128.15     7263.80    574.65 o 
   8   5  12      199.11     -470.07    539.35 o 
   9   5  12     1312.94     1226.28    711.77 o 
 -18   6  12      153.53      407.79   1479.96 o 
 -17   6  12     2540.83     2514.81    853.81 o 
 -16   6  12       91.92      720.34    748.37 o 
 -15   6  12       27.52      149.94    758.83 o 
 -14   6  12      846.44     1899.30    697.86 o 
 -13   6  12     2744.85     2799.00    762.52 o 
 -12   6  12     1217.71     1247.26    694.23 o 
 -11   6  12      341.65     1492.36    839.54 o 
 -10   6  12      548.27     1194.62    893.58 o 
  -9   6  12     1303.58      436.37    791.40 o 
  -8   6  12        0.75      567.69    877.24 o 
  -7   6  12     3054.84     2705.85    889.23 o 
  -6   6  12        4.02      630.28    886.05 o 
  -5   6  12      197.40     -351.78    681.64 o 
  -4   6  12     2100.08     3057.52    887.47 o 
  -3   6  12     7507.52     8613.81    737.84 o 
  -2   6  12     1714.10     1272.32    578.75 o 
  -1   6  12     1948.44     2718.58    700.56 o 
   0   6  12       50.08     1019.64    694.57 o 
   1   6  12     1994.76     1442.62    647.74 o 
   2   6  12       12.65      104.48    610.21 o 
   3   6  12      433.81      408.98    790.87 o 
   4   6  12      308.11     1580.96    680.64 o 
   5   6  12      300.62     1485.35    659.00 o 
   6   6  12      223.72      490.87    593.11 o 
   7   6  12     1031.16      758.26    566.17 o 
   8   6  12      633.06     1363.68    768.09 o 
   9   6  12        4.68      938.40    470.37 o 
 -17   7  12     3086.90     2669.79   1056.12 o 
 -16   7  12      163.03      439.42    836.53 o 
 -15   7  12     1774.26     2184.16    861.33 o 
 -14   7  12       78.08      122.14    848.85 o 
 -13   7  12      807.71     1286.13    637.19 o 
 -12   7  12     2715.45     2699.15    894.09 o 
 -11   7  12      203.91     1238.78    926.58 o 
 -10   7  12        8.95      742.26    857.31 o 
  -9   7  12     4394.25     4731.11    793.60 o 
  -8   7  12       58.64      940.06    794.29 o 
  -7   7  12       62.17     2037.42    776.81 o 
  -6   7  12     3896.26     4130.64    705.29 o 
  -5   7  12      623.76      826.32    845.48 o 
  -4   7  12      136.48      738.14    681.58 o 
  -3   7  12      125.13      632.08    781.90 o 
  -2   7  12       11.78      218.76    691.96 o 
  -1   7  12     1547.84     2961.53    755.85 o 
   0   7  12       93.35      814.66    611.08 o 
   1   7  12      661.16     1394.54    688.70 o 
   2   7  12        1.62     -564.19    564.19 o 
   3   7  12     1749.39     1503.45    582.95 o 
   4   7  12      258.53     1370.01    631.68 o 
   5   7  12     7071.16     6934.53    753.12 o 
   6   7  12      892.71      416.19    730.35 o 
   7   7  12     3900.48     3541.32    532.82 o 
   8   7  12      830.96     1497.84    617.28 o 
   9   7  12      790.29      363.73    787.02 o 
 -17   8  12       14.92     -258.51   1041.36 o 
 -16   8  12        4.95      180.25    925.80 o 
 -15   8  12      157.37     1782.91    850.00 o 
 -14   8  12     3222.93     2324.35    867.53 o 
 -13   8  12     4359.57     4235.68    710.01 o 
 -12   8  12     1189.93     1290.53    884.34 o 
 -11   8  12      710.13     1118.79    796.15 o 
 -10   8  12       79.62      364.00    658.52 o 
  -9   8  12      222.15     1699.18    877.08 o 
  -8   8  12     3416.64     3755.96    687.76 o 
  -7   8  12      750.93     1131.69    765.09 o 
  -6   8  12     1155.95     1653.22    677.52 o 
  -5   8  12       67.69      257.10    688.57 o 
  -4   8  12      762.92      502.61    635.94 o 
  -3   8  12      433.06      598.57    746.96 o 
  -2   8  12     2723.41     2580.58    638.40 o 
  -1   8  12      774.36     2086.71    665.28 o 
   0   8  12     3776.38     4162.47    575.48 o 
   1   8  12       10.28      192.42    695.29 o 
   2   8  12     5191.43     5210.07    564.21 o 
   3   8  12      750.18      522.00    886.23 o 
   4   8  12      782.45      538.09    623.89 o 
   5   8  12       29.50      101.22    553.56 o 
   6   8  12      253.25      523.33    544.01 o 
   7   8  12       47.42      896.35    608.17 o 
   8   8  12     1438.14     1726.45    673.37 o 
 -16   9  12      943.41     2878.76   1503.31 o 
 -15   9  12      665.20      765.88    891.93 o 
 -14   9  12      325.21      202.90    748.28 o 
 -13   9  12      134.08     1415.98    831.20 o 
 -12   9  12      396.21      172.91   1188.87 o 
 -11   9  12      564.29      446.68    865.85 o 
 -10   9  12     3343.88     3838.33    837.97 o 
  -9   9  12      276.67      371.01    721.72 o 
  -8   9  12     1179.11     2047.80    647.09 o 
  -7   9  12      424.07     2202.57    757.94 o 
  -6   9  12      136.58     -333.10    623.17 o 
  -5   9  12       28.54     1000.96    674.99 o 
  -4   9  12     5704.27     6260.90    745.95 o 
  -3   9  12     2361.15     3799.80    676.37 o 
  -2   9  12     1124.25     1673.42    655.07 o 
  -1   9  12       51.95     1031.63    758.53 o 
   0   9  12        5.75      147.64    602.55 o 
   1   9  12        9.74     1648.58    680.78 o 
   2   9  12       73.45     1024.76    780.79 o 
   3   9  12       91.76     -529.10    529.10 o 
   4   9  12     1383.56     1632.65    625.47 o 
   5   9  12       38.61      371.14    565.33 o 
   6   9  12     8638.51     7000.87    708.15 o 
   7   9  12       42.75     1037.73    610.51 o 
   8   9  12      173.48     1179.55    766.63 o 
 -16  10  12      318.30      456.81    917.80 o 
 -15  10  12      274.05      768.74    906.62 o 
 -14  10  12     1633.42     2080.70    842.09 o 
 -13  10  12      112.52     1117.48    829.65 o 
 -12  10  12     2380.44     1159.15    847.16 o 
 -11  10  12     1223.11     2108.84    931.64 o 
 -10  10  12      202.04     -162.14    686.71 o 
  -9  10  12       61.31       30.94    546.90 o 
  -8  10  12      517.49     1139.94    668.58 o 
  -7  10  12       14.71      533.70    708.56 o 
  -6  10  12     1027.96      931.68    563.80 o 
  -5  10  12      491.13     1091.41    566.95 o 
  -4  10  12      387.04      528.37    716.39 o 
  -3  10  12        3.97     -386.12    729.81 o 
  -2  10  12       61.16       92.05    984.12 o 
  -1  10  12     1230.99     1324.37    647.82 o 
   0  10  12       31.92     1032.21    604.58 o 
   1  10  12      253.76     1202.80    557.98 o 
   2  10  12     1201.62     1254.38    667.27 o 
   3  10  12     1357.06     1463.91    689.19 o 
   4  10  12      755.39     1451.22    802.13 o 
   5  10  12       30.84      591.95    541.02 o 
   6  10  12       41.29     -258.10    511.94 o 
   7  10  12        2.04     -111.59    558.90 o 
 -15  11  12     1226.95     1315.94    978.45 o 
 -14  11  12      229.91      146.66    616.51 o 
 -13  11  12       72.55     -231.07    922.26 o 
 -12  11  12      166.79    -1062.47   1062.47 o 
 -11  11  12      193.55      268.92    927.31 o 
 -10  11  12     5466.12     5362.30    751.98 o 
  -9  11  12      389.28      597.56    628.18 o 
  -8  11  12    11963.57    10946.09    621.96 o 
  -7  11  12      463.64      714.85    620.88 o 
  -6  11  12      250.90      268.09    540.91 o 
  -5  11  12     1427.45     1457.30    528.58 o 
  -4  11  12      990.99     1131.02    593.22 o 
  -3  11  12       31.41     -284.52    537.38 o 
  -2  11  12      408.78      858.96    679.65 o 
  -1  11  12       77.53      943.34    673.44 o 
   0  11  12     2582.87     2741.85    741.89 o 
   1  11  12      332.75      620.39    650.02 o 
   2  11  12     1453.24     1358.45    673.27 o 
   3  11  12      775.24      707.16    607.57 o 
   4  11  12     4635.04     3705.93    525.45 o 
   5  11  12      114.22     1471.31    561.95 o 
   6  11  12     7306.29     6327.35    622.58 o 
   7  11  12      361.00     1561.26    507.37 o 
 -15  12  12      462.93     -540.33    971.17 o 
 -14  12  12      513.80      779.88    670.33 o 
 -13  12  12      728.30      585.20    746.89 o 
 -12  12  12     1398.32     1622.35    986.90 o 
 -11  12  12        3.49      788.09    747.23 o 
 -10  12  12        5.36      157.58    633.10 o 
  -9  12  12       83.28      282.11    691.25 o 
  -8  12  12      683.84      585.90    705.05 o 
  -7  12  12      211.60      -12.78    579.91 o 
  -6  12  12     3509.00     3053.80    578.85 o 
  -5  12  12      239.47      379.05   1059.25 o 
  -4  12  12      117.77      293.83    600.55 o 
  -3  12  12      150.79       60.44    608.52 o 
  -2  12  12     1100.17     1589.12    603.75 o 
  -1  12  12        9.27     -172.85    565.63 o 
   0  12  12      291.46     1412.09    523.12 o 
   1  12  12     3718.14     3046.54    509.54 o 
   2  12  12     1096.61      978.51    453.48 o 
   3  12  12      297.48      -47.10    479.69 o 
   4  12  12       77.44      780.74    507.31 o 
   5  12  12       54.47     -122.79    522.12 o 
   6  12  12      179.95     -100.31    572.62 o 
 -14  13  12       43.04      -48.93    813.55 o 
 -13  13  12       68.53      192.42    877.28 o 
 -12  13  12      128.99      -21.01    713.52 o 
 -11  13  12      341.12     2586.05    860.81 o 
 -10  13  12       98.56     1225.58    600.25 o 
  -9  13  12      112.68      -90.41    615.40 o 
  -8  13  12     2187.51     1491.44    542.60 o 
  -7  13  12      625.52      873.79    579.95 o 
  -6  13  12       57.35      252.64    620.24 o 
  -5  13  12     1761.92     1726.74    510.33 o 
  -4  13  12      360.46      961.36    539.61 o 
  -3  13  12      939.03     1697.49    960.50 o 
  -2  13  12      230.41      915.03    615.72 o 
  -1  13  12      456.18      767.44    602.05 o 
   0  13  12       24.51      394.43    475.18 o 
   1  13  12      533.40      723.78    930.05 o 
   2  13  12      163.00      809.73    696.66 o 
   3  13  12     1661.04     1208.26    440.82 o 
   4  13  12      711.37      473.49    422.23 o 
   5  13  12     1531.73      653.26    482.05 o 
 -13  14  12     1071.59      411.13    868.67 o 
 -12  14  12      160.51      703.09    661.38 o 
 -11  14  12      165.67     1373.67    799.26 o 
 -10  14  12      520.22        6.86    647.20 o 
  -9  14  12       46.12     -601.79    601.79 o 
  -8  14  12      121.90     1371.21    601.15 o 
  -7  14  12      226.41      777.37    535.57 o 
  -6  14  12      247.90      431.01    582.36 o 
  -5  14  12       92.68      646.41    672.04 o 
  -4  14  12      766.62     1568.91    589.34 o 
  -3  14  12        6.18     1209.98    627.84 o 
  -2  14  12     1526.69     1690.05    536.15 o 
  -1  14  12      128.99     1109.29    651.24 o 
   0  14  12     2493.22     1159.21    556.70 o 
   1  14  12     2318.50     2257.70    551.67 o 
   2  14  12     1102.31     -111.72    509.59 o 
   3  14  12       18.37     -146.93    455.49 o 
   4  14  12      192.14     1342.32    587.99 o 
 -12  15  12      131.99      -63.12    680.93 o 
 -11  15  12      252.65     -727.70    999.22 o 
 -10  15  12        4.83      825.96    585.21 o 
  -9  15  12      209.35     -638.14    638.14 o 
  -8  15  12     1076.73      194.51    541.20 o 
  -7  15  12      158.53      370.16    510.81 o 
  -6  15  12       19.30      368.28    522.20 o 
  -5  15  12      985.03     1123.81    650.59 o 
  -4  15  12       62.86      861.14    669.35 o 
  -3  15  12     2768.64     2586.72    501.40 o 
  -2  15  12      919.78      221.17    516.39 o 
  -1  15  12      371.65      971.07    507.25 o 
   0  15  12       10.33      826.57    503.26 o 
   1  15  12       29.96      948.53    496.16 o 
   2  15  12       27.10      470.95    721.74 o 
   3  15  12        2.03      648.92    485.40 o 
 -10  16  12      506.66     1530.28    712.18 o 
  -9  16  12       45.04     -109.25    636.60 o 
  -8  16  12      542.47     1013.56    568.87 o 
  -7  16  12      990.29      233.98    511.63 o 
  -6  16  12      127.34      652.70    562.29 o 
  -5  16  12       96.08      612.47    810.86 o 
  -4  16  12      160.65      449.67    533.24 o 
  -3  16  12      197.61      289.20    478.68 o 
  -2  16  12      300.49     1190.60    484.74 o 
  -1  16  12      433.59     1073.60    683.28 o 
   0  16  12      294.07        7.69    521.29 o 
   1  16  12      121.17     -304.48    408.05 o 
  -8  17  12      204.28      131.65    649.02 o 
  -7  17  12      448.32     -536.98    536.98 o 
  -6  17  12      576.29     -123.03    580.36 o 
  -5  17  12       96.11      553.38    517.33 o 
  -4  17  12        1.99     -577.63    577.63 o 
  -3  17  12      435.80        1.00    674.98 o 
  -2  17  12        6.57      431.70    549.13 o 
  -1  17  12      431.29      287.42    507.59 o 
 -17   0  13      980.37      846.40    920.25 o 
 -15   0  13     2086.39     2473.63    922.93 o 
 -13   0  13     2466.97     2002.17    788.92 o 
 -11   0  13     3222.90     4734.30    958.72 o 
  -9   0  13     1802.46     2402.37   1020.24 o 
  -7   0  13      211.11      815.72   1315.71 o 
  -5   0  13     1194.45     3252.22   1930.55 o 
  -3   0  13      451.32     3054.75   1244.59 o 
  -1   0  13     8776.30     5558.27   1678.14 o 
   1   0  13      108.03     1191.64   1719.74 o 
   3   0  13     3588.28     4388.22   1150.86 o 
   5   0  13     1417.65     1071.10    601.84 o 
   7   0  13     2690.45     2808.96   1349.83 o 
   9   0  13       34.98     1470.17   1930.84 o 
 -18   1  13      129.35      297.26    779.07 o 
 -17   1  13     2251.69     1461.79    767.64 o 
 -16   1  13       49.43      699.28    727.73 o 
 -15   1  13      115.70       86.30    678.49 o 
 -14   1  13      440.15     1050.90    703.65 o 
 -13   1  13      427.21      633.88    696.56 o 
 -12   1  13       20.45     -277.46    666.08 o 
 -11   1  13      412.23      531.82    635.61 o 
 -10   1  13        2.14       33.65    586.30 o 
  -9   1  13      707.68     1584.42    868.47 o 
  -8   1  13     2616.53     1586.10    931.13 o 
  -7   1  13      182.82     1729.69   1321.79 o 
  -6   1  13     1352.27     2824.45   1294.57 o 
  -5   1  13     3452.34     2115.54   1032.82 o 
  -4   1  13      596.52     2210.70   1071.79 o 
  -3   1  13     4449.86     5401.30   1254.03 o 
  -2   1  13     1370.45     1241.72    844.22 o 
  -1   1  13     1870.41     2147.48   1027.88 o 
   0   1  13       31.73     -720.28   1414.28 o 
   1   1  13      869.51      641.21    759.58 o 
   2   1  13      301.26      254.09    864.86 o 
   3   1  13    11616.82    12254.72    738.93 o 
   4   1  13     1410.86     2373.84    583.52 o 
   5   1  13       49.24      674.27    521.34 o 
   6   1  13     1608.66     2401.18    553.97 o 
   7   1  13     2312.37     1533.91    791.19 o 
   8   1  13       93.55      108.49    705.85 o 
   9   1  13      373.92      646.82    573.38 o 
 -18   2  13      129.50      719.04    749.48 o 
 -17   2  13      232.33      286.65    800.99 o 
 -16   2  13     4860.83     3787.24    780.29 o 
 -15   2  13      299.96      499.26    746.44 o 
 -14   2  13       25.77        7.75    701.26 o 
 -13   2  13      861.95      -44.34    682.77 o 
 -12   2  13     2931.22     2614.79    656.66 o 
 -11   2  13      603.81     1534.26    656.22 o 
 -10   2  13      193.09      320.24    756.86 o 
  -9   2  13      200.39      -35.01    668.82 o 
  -8   2  13       78.10     -251.22    861.26 o 
  -7   2  13       84.02     1713.94   1069.74 o 
  -6   2  13     3293.79     3023.17   1405.08 o 
  -5   2  13     1371.09     1638.18   1258.99 o 
  -4   2  13     2807.63     1710.27    917.06 o 
  -3   2  13     2941.83     2403.24   1247.69 o 
  -2   2  13     6224.83     6941.52    868.04 o 
  -1   2  13     2994.65     4164.62    757.63 o 
   0   2  13     1079.47     1471.24    681.72 o 
   1   2  13      774.27      999.80    699.38 o 
   2   2  13        3.77     -655.69    767.78 o 
   3   2  13       82.31      394.98    660.48 o 
   4   2  13       13.23     1073.02    541.04 o 
   5   2  13      104.48      184.36    488.68 o 
   6   2  13     3017.61     2894.31    506.94 o 
   7   2  13      814.20      702.01    644.27 o 
   8   2  13     1805.80     1304.18    521.13 o 
   9   2  13      279.73      924.55    556.60 o 
 -18   3  13      336.51     1001.35    791.54 o 
 -17   3  13       47.93      404.06    727.25 o 
 -16   3  13        3.42      938.29    763.82 o 
 -15   3  13       12.87     -373.23    679.72 o 
 -14   3  13      720.06      896.37    774.65 o 
 -13   3  13      589.55     1150.43    661.80 o 
 -12   3  13      274.07       70.49    655.56 o 
 -11   3  13      824.97      976.19    565.63 o 
 -10   3  13       92.41      657.85    760.00 o 
  -9   3  13      345.39     -835.26    835.26 o 
  -8   3  13      997.81     2458.46    955.78 o 
  -7   3  13      244.91     1771.09   1068.52 o 
  -6   3  13      527.08      631.71    813.28 o 
  -5   3  13     1883.77     2326.13    815.10 o 
  -4   3  13      285.95     1645.14    872.21 o 
  -3   3  13      320.62     1359.38    725.82 o 
  -2   3  13     3020.47     2685.99    750.52 o 
  -1   3  13      386.67      324.24    677.96 o 
   0   3  13      139.05     1507.48    744.11 o 
   1   3  13      295.08      606.01    613.12 o 
   2   3  13      792.29     2779.80    822.08 o 
   3   3  13      183.38      252.25    580.29 o 
   4   3  13        0.17      798.66    624.16 o 
   5   3  13     4134.37     3863.45    593.63 o 
   6   3  13     4774.17     4719.52    804.57 o 
   7   3  13     2288.81      180.88    565.76 o 
   8   3  13     1152.65      540.79    476.29 o 
   9   3  13      215.04     1240.23    819.41 o 
 -18   4  13      976.17      540.50    753.21 o 
 -17   4  13     1095.54     1017.03    800.36 o 
 -16   4  13     3033.90     2582.62    721.28 o 
 -15   4  13      355.84      183.94    798.11 o 
 -14   4  13     1637.65     1573.45    774.13 o 
 -13   4  13       76.47     1510.03    681.23 o 
 -12   4  13       37.05      611.30    597.36 o 
 -11   4  13      115.08      476.38    758.95 o 
 -10   4  13      601.24     1462.10    774.99 o 
  -9   4  13      371.50     1354.38    622.51 o 
  -8   4  13     2532.68     2907.67    865.11 o 
  -7   4  13     2009.69     2730.40    718.45 o 
  -6   4  13     5939.64     5596.44    806.56 o 
  -5   4  13     1523.43     1872.98    665.08 o 
  -4   4  13      195.94      731.32    709.37 o 
  -3   4  13     7682.15     8043.62    720.34 o 
  -2   4  13     8068.11     8161.48    869.79 o 
  -1   4  13     6255.07     5827.82    686.72 o 
   0   4  13      165.51     1237.02    864.06 o 
   1   4  13      180.05      468.72    698.85 o 
   2   4  13     3027.30     4210.57    666.36 o 
   3   4  13        0.56     -471.85    770.75 o 
   4   4  13     1281.47      888.18    652.40 o 
   5   4  13      381.61     1067.46    950.22 o 
   6   4  13      872.40      591.88    496.31 o 
   7   4  13      997.20      612.30    509.20 o 
   8   4  13      317.65      385.41    567.70 o 
 -18   5  13       50.74      440.85    842.78 o 
 -17   5  13      305.35     -393.21    762.67 o 
 -16   5  13     2365.26     1694.84    792.38 o 
 -15   5  13      109.11      767.11    743.96 o 
 -14   5  13      228.19     -540.22    690.35 o 
 -13   5  13        0.14      451.65    689.35 o 
 -12   5  13     6804.36     7108.89    647.68 o 
 -11   5  13        6.92      357.80    746.57 o 
 -10   5  13      913.72     1514.53    832.77 o 
  -9   5  13      310.49     1230.57    740.53 o 
  -8   5  13       53.83     1931.30    893.98 o 
  -7   5  13       25.32     1069.54    883.99 o 
  -6   5  13      575.50     1711.52    803.98 o 
  -5   5  13      151.48     1392.78    704.85 o 
  -4   5  13     1492.05     2278.62    594.77 o 
  -3   5  13      297.70     1223.27    710.60 o 
  -2   5  13     9336.19    10390.94    697.37 o 
  -1   5  13     3877.17     3479.41    701.60 o 
   0   5  13       42.83      468.40    656.75 o 
   1   5  13       92.67     1213.38    668.59 o 
   2   5  13     6229.06     7802.42   1242.92 o 
   3   5  13      507.12     2549.61    613.90 o 
   4   5  13     1857.00     3651.71    741.88 o 
   5   5  13      530.22     1032.69    600.12 o 
   6   5  13     3639.21     3495.46    721.30 o 
   7   5  13      320.29      156.26    506.75 o 
   8   5  13     1149.40      245.77    584.27 o 
 -17   6  13        6.39      453.79    802.21 o 
 -16   6  13     1435.71      436.76    789.00 o 
 -15   6  13     1598.37     2710.89    820.38 o 
 -14   6  13      657.11      602.90    675.07 o 
 -13   6  13        4.88      569.00    683.83 o 
 -12   6  13      818.16     1754.71   1040.49 o 
 -11   6  13       71.24      440.35    763.41 o 
 -10   6  13      432.04      891.74    684.39 o 
  -9   6  13        6.06      587.36    783.77 o 
  -8   6  13     3188.33     3479.60    910.12 o 
  -7   6  13     2152.25     2670.71    849.80 o 
  -6   6  13     2616.99     3554.08    693.92 o 
  -5   6  13      745.48      467.42    647.73 o 
  -4   6  13      224.65      385.10    999.89 o 
  -3   6  13      937.18     2588.27    591.59 o 
  -2   6  13     8220.62     8475.41    602.85 o 
  -1   6  13      494.59     1372.14    830.38 o 
   0   6  13      533.57      758.05   1001.07 o 
   1   6  13      277.01     -370.05    695.01 o 
   2   6  13     3675.81     3951.51    687.47 o 
   3   6  13      998.53     1985.08    669.40 o 
   4   6  13      613.78      621.95    601.23 o 
   5   6  13       39.62     -220.43    585.11 o 
   6   6  13      476.98     -175.62    931.31 o 
   7   6  13      283.06      793.82    630.11 o 
   8   6  13      736.78      871.60    589.07 o 
 -17   7  13      303.14      411.78    718.01 o 
 -16   7  13     1111.65     1439.85    721.16 o 
 -15   7  13      747.86      344.31    783.99 o 
 -14   7  13       15.78     -144.06    787.33 o 
 -13   7  13      923.76     1496.86    707.49 o 
 -12   7  13     3770.03     2654.62    878.84 o 
 -11   7  13       23.04      412.24    670.18 o 
 -10   7  13      817.61      698.36    749.68 o 
  -9   7  13     3058.19     2042.15    882.09 o 
  -8   7  13       38.87     2797.08   1400.05 o 
  -7   7  13      664.68      428.91    657.44 o 
  -6   7  13      954.94      608.49    579.47 o 
  -5   7  13     4575.94     4665.10    749.13 o 
  -4   7  13        2.47     -580.26    739.88 o 
  -3   7  13      605.40     1059.05    636.23 o 
  -2   7  13      257.04      589.19    636.16 o 
  -1   7  13      821.38      674.59    634.60 o 
   0   7  13     3636.18     4181.31    632.76 o 
   1   7  13      780.80     1628.29    548.69 o 
   2   7  13     1402.67     1546.11    684.29 o 
   3   7  13        1.22     -348.51    678.53 o 
   4   7  13       79.56      543.16    717.66 o 
   5   7  13      537.95      963.92    580.19 o 
   6   7  13      809.30      204.14    908.65 o 
   7   7  13      823.33     1106.96    579.50 o 
   8   7  13      117.12     1574.51   1020.46 o 
 -17   8  13     1711.34     1571.57    796.34 o 
 -16   8  13      774.51     -684.46    837.98 o 
 -15   8  13      205.73      280.35    699.18 o 
 -14   8  13      296.42     1398.51    826.73 o 
 -13   8  13     3759.58     4367.09    747.40 o 
 -12   8  13       52.54       49.56    889.41 o 
 -11   8  13        7.35      464.95    815.10 o 
 -10   8  13        3.39      810.06    789.89 o 
  -9   8  13     2336.92     2506.34    814.26 o 
  -8   8  13     1010.55     1404.01    853.07 o 
  -7   8  13     6343.66     6659.54    631.76 o 
  -6   8  13     2555.34     2369.77    646.28 o 
  -5   8  13      135.92      873.48    656.70 o 
  -4   8  13     4159.61     4787.07    727.76 o 
  -3   8  13     4439.51     5522.47    759.24 o 
  -2   8  13     1740.62     2680.94    679.87 o 
  -1   8  13     9625.78     9167.63    746.34 o 
   0   8  13        3.33     -208.26    578.42 o 
   1   8  13      931.28     1449.09    571.82 o 
   2   8  13       27.57      821.06    606.23 o 
   3   8  13      580.34      323.96    547.47 o 
   4   8  13     1211.53     1131.90    573.56 o 
   5   8  13       51.82      860.92    549.19 o 
   6   8  13     2003.86     1959.59    565.87 o 
   7   8  13     1832.22     1971.78    564.01 o 
 -16   9  13       10.86     1321.51    874.60 o 
 -15   9  13      149.58      482.77    819.28 o 
 -14   9  13      418.76     -325.73    681.82 o 
 -13   9  13       19.68      367.67    760.96 o 
 -12   9  13      376.00     1449.71    758.24 o 
 -11   9  13      292.74      264.92    722.73 o 
 -10   9  13     1461.66     1947.51    641.80 o 
  -9   9  13     2002.03      732.45    702.95 o 
  -8   9  13     1192.70     1612.00    720.93 o 
  -7   9  13     1220.91     1455.09    645.10 o 
  -6   9  13      144.88      473.20    616.55 o 
  -5   9  13      489.43     -242.04    592.61 o 
  -4   9  13        0.81     1103.82    645.12 o 
  -3   9  13      978.39     1681.04    581.87 o 
  -2   9  13      183.92      148.50    652.55 o 
  -1   9  13      530.76     1301.14    817.67 o 
   0   9  13     1296.53     2052.66    675.66 o 
   1   9  13      216.81       -9.58    653.48 o 
   2   9  13       10.95      813.15    539.73 o 
   3   9  13     2657.10     3487.12    573.43 o 
   4   9  13      196.94       92.28    491.46 o 
   5   9  13      267.51      490.25    474.37 o 
   6   9  13     1314.99      983.28    479.59 o 
   7   9  13     2038.40     1302.31    964.76 o 
 -16  10  13       83.84      298.20    911.42 o 
 -15  10  13     1058.58     1418.62    664.68 o 
 -14  10  13        0.50      769.58    734.30 o 
 -13  10  13     1555.27     2051.67    686.97 o 
 -12  10  13      134.94      -43.54    753.11 o 
 -11  10  13        2.87      -66.69    699.67 o 
 -10  10  13      866.67     2322.40    789.19 o 
  -9  10  13       55.17     1252.39    624.92 o 
  -8  10  13     1221.24     1966.89    534.35 o 
  -7  10  13      945.64     2180.84    633.33 o 
  -6  10  13     2768.84     2914.15    583.13 o 
  -5  10  13      803.39      660.80    621.87 o 
  -4  10  13      137.74      647.23    608.85 o 
  -3  10  13     1136.66     1084.01    586.65 o 
  -2  10  13        1.97     -314.04    612.17 o 
  -1  10  13     2551.62     2982.02    537.53 o 
   0  10  13      431.88     1615.63    559.87 o 
   1  10  13      130.21      276.25    513.11 o 
   2  10  13       19.52       28.82    652.75 o 
   3  10  13      307.82       99.60    622.11 o 
   4  10  13      760.97      209.08    731.68 o 
   5  10  13      364.65      775.54    695.48 o 
   6  10  13       20.33      176.69    636.79 o 
 -15  11  13       13.01     -539.42    781.87 o 
 -14  11  13      102.33     -116.39    670.12 o 
 -13  11  13       31.28     -780.41    780.41 o 
 -12  11  13      262.78      308.42    622.91 o 
 -11  11  13      568.93     1113.54    699.86 o 
 -10  11  13       32.44      543.88    752.05 o 
  -9  11  13      265.05      905.60    605.96 o 
  -8  11  13      356.84      342.68    625.48 o 
  -7  11  13        1.91     1754.08    682.48 o 
  -6  11  13      307.51      387.05    872.05 o 
  -5  11  13     2156.82     3350.95    603.25 o 
  -4  11  13        0.66      774.70    600.22 o 
  -3  11  13     3207.14     3264.92    570.70 o 
  -2  11  13       70.25     1400.56    688.71 o 
  -1  11  13      534.54       60.59    808.65 o 
   0  11  13     1472.30     1103.19    653.53 o 
   1  11  13     4886.79     4943.32    551.96 o 
   2  11  13       57.48      575.55    667.12 o 
   3  11  13     3811.84     4161.97    566.27 o 
   4  11  13      478.59     1057.66    653.03 o 
   5  11  13      157.49      926.67    527.94 o 
 -14  12  13      215.02     1362.28    687.38 o 
 -13  12  13      325.28     -257.70    749.46 o 
 -12  12  13      139.94      460.07    708.41 o 
 -11  12  13       52.18      332.41    779.26 o 
 -10  12  13      278.65     -456.75    614.62 o 
  -9  12  13     1133.99      358.80    800.96 o 
  -8  12  13      570.33      292.64    602.92 o 
  -7  12  13      700.68     -309.05    772.01 o 
  -6  12  13     1247.20     1343.04    631.27 o 
  -5  12  13       39.50      795.25    520.64 o 
  -4  12  13       40.45      681.36    677.51 o 
  -3  12  13      213.58     2175.06    675.46 o 
  -2  12  13     2335.55     1469.20    936.07 o 
  -1  12  13      602.91     1698.70    512.37 o 
   0  12  13      621.00     1466.18    528.43 o 
   1  12  13      555.68      831.17    517.95 o 
   2  12  13      659.39      627.00    541.15 o 
   3  12  13       60.27     -358.45    492.16 o 
   4  12  13      144.71      158.97    565.97 o 
   5  12  13      242.62      331.49    677.05 o 
 -13  13  13       91.27       84.17    650.00 o 
 -12  13  13      258.35     -349.25    693.17 o 
 -11  13  13       72.06      377.49    745.57 o 
 -10  13  13       57.79      -69.72    589.82 o 
  -9  13  13        0.09     -143.95    599.39 o 
  -8  13  13     2531.58     1670.13    566.48 o 
  -7  13  13      436.84      -57.28    612.81 o 
  -6  13  13      689.60     1895.71    751.09 o 
  -5  13  13      175.12     1129.35    817.69 o 
  -4  13  13        0.75      277.91    666.47 o 
  -3  13  13     1694.12     1818.52    557.84 o 
  -2  13  13     1126.54     1118.61    599.06 o 
  -1  13  13      492.17      167.72    509.18 o 
   0  13  13      867.38      949.99    496.91 o 
   1  13  13      120.58      743.57    680.21 o 
   2  13  13      409.54      612.95    437.53 o 
   3  13  13       21.10      -26.89    421.37 o 
   4  13  13        3.39      954.07    460.32 o 
 -12  14  13       96.18      614.97   1049.44 o 
 -11  14  13       61.56       99.62    721.06 o 
 -10  14  13      254.31      513.46    564.57 o 
  -9  14  13      419.23     1145.03    516.37 o 
  -8  14  13     1013.07      974.79    577.35 o 
  -7  14  13      745.28      546.90    580.28 o 
  -6  14  13     3139.15     2312.33    739.79 o 
  -5  14  13     2942.93     2940.04    565.55 o 
  -4  14  13       22.14     1065.40    548.15 o 
  -3  14  13     1732.28      896.29    924.41 o 
  -2  14  13     4322.19     4053.52    692.09 o 
  -1  14  13      782.97     1061.16    637.19 o 
   0  14  13      720.80     1095.55    622.08 o 
   1  14  13      358.56     -318.01    639.45 o 
   2  14  13     1031.24      470.53    531.54 o 
   3  14  13      933.15      243.29    471.02 o 
 -11  15  13      108.52     -711.43    711.43 o 
 -10  15  13        2.24     1053.39    662.17 o 
  -9  15  13      267.09     -638.61    638.61 o 
  -8  15  13      575.24     1136.75    544.97 o 
  -7  15  13      406.68      549.17    531.94 o 
  -6  15  13       30.48      853.60    532.27 o 
  -5  15  13       16.35     1262.32    526.05 o 
  -4  15  13       15.05      643.13    583.39 o 
  -3  15  13        3.16       13.34    531.05 o 
  -2  15  13      491.16      -52.28    690.91 o 
  -1  15  13        1.01      200.11    514.60 o 
   0  15  13       20.87      666.34    614.43 o 
   1  15  13       45.15     1175.97    514.02 o 
  -9  16  13      106.07      136.15    619.75 o 
  -8  16  13       44.53      659.63    583.68 o 
  -7  16  13       78.84       13.26    618.14 o 
  -6  16  13       72.07      979.89    631.25 o 
  -5  16  13      697.47      296.06    542.97 o 
  -4  16  13      230.64      -11.20    513.96 o 
  -3  16  13      300.01      529.94    599.79 o 
  -2  16  13     1148.79     1100.86    617.42 o 
  -1  16  13      264.49       19.08    506.86 o 
  -4  17  13       63.90     1070.82   1308.04 o 
 -18   0  14      212.50      589.20    936.28 o 
 -16   0  14     1769.32     1130.77    870.92 o 
 -14   0  14       22.89      209.23    886.72 o 
 -12   0  14     3376.73     3960.21    829.00 o 
 -10   0  14      139.85     1090.79    927.87 o 
  -8   0  14       43.03      292.44   1725.98 o 
  -6   0  14     6117.95     7181.89   1754.09 o 
  -4   0  14      473.40     1231.53   1201.29 o 
  -2   0  14     6425.68     8201.04   1209.52 o 
   0   0  14     9502.28     7935.15   1555.91 o 
   2   0  14      484.33     -276.08   1134.12 o 
   4   0  14     1206.15     2411.97   1076.59 o 
   6   0  14     3564.24     3245.85    848.93 o 
   8   0  14     2162.69     2876.28   2124.12 o 
 -18   1  14      999.51      430.88    608.45 o 
 -17   1  14        6.07     -276.41    670.21 o 
 -16   1  14     1563.34     1521.76    616.82 o 
 -15   1  14      418.09     1236.80    609.05 o 
 -14   1  14     2204.73     2804.20    644.96 o 
 -13   1  14      258.51     1309.99    622.99 o 
 -12   1  14       43.37      300.87    571.20 o 
 -11   1  14       18.73      838.22    575.76 o 
 -10   1  14        6.60     -622.63    622.63 o 
  -9   1  14      264.24     1480.68    734.79 o 
  -8   1  14      118.31     -128.52    992.78 o 
  -7   1  14      113.46      919.07   1042.15 o 
  -6   1  14     4823.60     5708.62    958.42 o 
  -5   1  14     1945.39     3362.73   1209.26 o 
  -4   1  14     3861.46     2726.60   1209.86 o 
  -3   1  14       74.19      137.93    976.65 o 
  -2   1  14     1449.10     1121.28    945.41 o 
  -1   1  14      499.56     -916.75    916.75 o 
   0   1  14     4343.29     4552.31   1005.13 o 
   1   1  14      518.18     1983.12    971.81 o 
   2   1  14      132.24       67.40    925.23 o 
   3   1  14     4239.87     3904.14    675.71 o 
   4   1  14      516.39     1376.25    718.96 o 
   5   1  14      978.20      412.54    522.45 o 
   6   1  14      628.64      379.98    538.63 o 
   7   1  14        0.90     -437.18    437.18 o 
   8   1  14       52.35     1823.68    684.51 o 
 -18   2  14       29.90      395.27    769.99 o 
 -17   2  14       38.88      360.79    606.25 o 
 -16   2  14     1847.08     1655.37    650.83 o 
 -15   2  14     3714.56     3405.11    649.13 o 
 -14   2  14     1547.48     1973.62    703.48 o 
 -13   2  14      565.54      472.35    687.69 o 
 -12   2  14      157.68      646.63    691.72 o 
 -11   2  14     1650.30     1392.96    600.92 o 
 -10   2  14     5044.89     5356.65    678.40 o 
  -9   2  14     2234.72     2815.35    814.42 o 
  -8   2  14     1573.85     1459.34    971.12 o 
  -7   2  14     2242.97     3570.36   1227.47 o 
  -6   2  14        2.71     1117.87   1216.81 o 
  -5   2  14      423.14     1440.02    847.23 o 
  -4   2  14     1107.09     1497.26   1202.06 o 
  -3   2  14      849.91     2241.59    763.39 o 
  -2   2  14    18234.49    21127.38   1030.04 o 
  -1   2  14     4017.88     4305.78    958.75 o 
   0   2  14     8396.70     9106.58    651.22 o 
   1   2  14       90.64      983.95    719.89 o 
   2   2  14      758.04     1478.48    977.40 o 
   3   2  14     2140.96     2365.05    603.81 o 
   4   2  14     2517.86     1598.70    618.20 o 
   5   2  14     3889.46     4019.71    660.93 o 
   6   2  14      305.29     1032.61    538.99 o 
   7   2  14      135.29     1617.22    613.28 o 
   8   2  14     1558.41      549.13    794.83 o 
 -18   3  14       12.24      442.52    659.17 o 
 -17   3  14      465.52      313.71    742.27 o 
 -16   3  14      325.06      309.74    772.98 o 
 -15   3  14       66.76      612.16    743.30 o 
 -14   3  14       19.15      236.97    608.01 o 
 -13   3  14      579.77      558.12    538.61 o 
 -12   3  14      232.29      517.91    631.67 o 
 -11   3  14       82.59      728.15    645.37 o 
 -10   3  14      655.80      420.46    822.38 o 
  -9   3  14     5931.85     6103.19   1324.53 o 
  -8   3  14        1.98     1100.85    596.32 o 
  -7   3  14     1127.34     1562.19   1133.27 o 
  -6   3  14      713.01     1994.44   1005.83 o 
  -5   3  14     4035.79     4280.08    959.20 o 
  -4   3  14      856.84      896.96    832.38 o 
  -3   3  14      918.52     1911.74   1036.60 o 
  -2   3  14      917.82     1223.04    731.47 o 
  -1   3  14       47.19      573.40    676.48 o 
   0   3  14      116.43      170.76    607.68 o 
   1   3  14      247.92      524.95    715.38 o 
   2   3  14     3747.51     2578.55    633.67 o 
   3   3  14     1846.75     1513.91    647.13 o 
   4   3  14     6538.49     5802.89    621.91 o 
   5   3  14        3.37      414.12    546.16 o 
   6   3  14      502.59     1209.01    493.37 o 
   7   3  14      640.89      799.88    748.19 o 
 -18   4  14      155.89     -546.71    782.88 o 
 -17   4  14      800.42     1110.74    711.80 o 
 -16   4  14      712.79      288.64    717.61 o 
 -15   4  14     1147.27     1288.04    719.83 o 
 -14   4  14      425.35      540.61    770.03 o 
 -13   4  14      588.51     1312.91    668.20 o 
 -12   4  14      585.27      200.48    572.29 o 
 -11   4  14      124.07     -184.07    708.62 o 
 -10   4  14      660.30      713.22    793.92 o 
  -9   4  14      560.59     1178.08    809.42 o 
  -8   4  14      239.61      716.16    757.15 o 
  -7   4  14     4800.80     4556.68    637.67 o 
  -6   4  14     1538.79     1850.87    740.93 o 
  -5   4  14     3628.21     3985.30    711.82 o 
  -4   4  14      220.04     1758.72   1006.65 o 
  -3   4  14       21.15      703.84    670.90 o 
  -2   4  14       33.75      648.58    808.41 o 
  -1   4  14     6211.88     6226.60    716.02 o 
   0   4  14      413.19      941.41    703.74 o 
   1   4  14     1065.40     1441.26    826.49 o 
   2   4  14      141.59     1225.46    763.03 o 
   3   4  14      205.55      334.43    651.98 o 
   4   4  14     1037.07      403.74    654.18 o 
   5   4  14      241.70     1040.16    627.58 o 
   6   4  14      605.52      343.44    740.64 o 
   7   4  14       36.39      548.83    558.41 o 
 -17   5  14        5.33      -86.31    700.52 o 
 -16   5  14      279.42      598.77    728.01 o 
 -15   5  14     1575.89     1143.11    719.30 o 
 -14   5  14      729.25      560.85    740.68 o 
 -13   5  14     2682.91     1563.64    750.51 o 
 -12   5  14      313.91       24.81    655.72 o 
 -11   5  14      300.33     -116.05    620.41 o 
 -10   5  14     1035.81      885.77    668.64 o 
  -9   5  14      107.29     -125.72    617.55 o 
  -8   5  14      553.54     1235.72    664.06 o 
  -7   5  14      549.97     1687.77    756.18 o 
  -6   5  14     4946.63     5437.04    838.45 o 
  -5   5  14     9121.49     8680.67    627.72 o 
  -4   5  14       23.25      992.68    720.00 o 
  -3   5  14     1771.75     3074.51    736.55 o 
  -2   5  14       27.47     -203.75    723.32 o 
  -1   5  14      516.71      579.85    805.70 o 
   0   5  14     1804.92     2767.87    783.85 o 
   1   5  14      335.77      675.09    678.42 o 
   2   5  14      220.04      645.41    678.57 o 
   3   5  14     2404.00     1688.90    594.72 o 
   4   5  14      735.53     1116.14    714.44 o 
   5   5  14      741.93      687.05    972.07 o 
   6   5  14      552.56      847.51    785.24 o 
   7   5  14        0.39      625.94    522.61 o 
 -17   6  14      931.57     1311.99    821.95 o 
 -16   6  14       75.44      423.98    737.94 o 
 -15   6  14      248.75     -257.16    693.20 o 
 -14   6  14        0.88      233.04    586.69 o 
 -13   6  14      741.62      343.44    754.32 o 
 -12   6  14      540.10      890.98    597.15 o 
 -11   6  14      298.76      205.52    698.45 o 
 -10   6  14      236.04      514.36    632.18 o 
  -9   6  14       23.57      265.53    626.78 o 
  -8   6  14       13.85      354.72    741.98 o 
  -7   6  14     3562.91     3885.69    700.55 o 
  -6   6  14     1667.92     2016.48    740.45 o 
  -5   6  14        0.97      -53.98    563.62 o 
  -4   6  14      421.35       15.80    656.65 o 
  -3   6  14     2217.29     3135.59    598.85 o 
  -2   6  14      719.51     1312.53    621.34 o 
  -1   6  14     9842.20    10351.77    686.06 o 
   0   6  14        0.61     -372.61    616.26 o 
   1   6  14      784.37     1092.62    603.88 o 
   2   6  14      284.64     -710.43    710.43 o 
   3   6  14       81.13     -424.44    619.78 o 
   4   6  14     1539.42      743.65   1102.55 o 
   5   6  14      345.22     1459.97    538.15 o 
   6   6  14       29.73      659.39    709.98 o 
   7   6  14     3185.62     1029.59    482.47 o 
 -17   7  14       39.81      602.89    718.16 o 
 -16   7  14       52.22     1102.11    757.74 o 
 -15   7  14      670.87     1028.81    803.78 o 
 -14   7  14       82.30      417.22    674.61 o 
 -13   7  14       96.20      502.22    819.29 o 
 -12   7  14      433.46      677.23    706.79 o 
 -11   7  14      302.06      -82.96    694.49 o 
 -10   7  14       40.36      249.93    767.12 o 
  -9   7  14       74.47      947.22    833.14 o 
  -8   7  14      230.38     1047.13    649.03 o 
  -7   7  14     2362.34     2471.89    612.45 o 
  -6   7  14       68.64     1452.66    538.82 o 
  -5   7  14       58.44      519.54    559.45 o 
  -4   7  14     2461.45     2447.34    584.18 o 
  -3   7  14      110.99      449.08    546.92 o 
  -2   7  14     4164.18     3843.13    604.09 o 
  -1   7  14       45.08     -460.95    582.88 o 
   0   7  14     1462.36     1500.32    476.85 o 
   1   7  14      301.43       -0.61    554.45 o 
   2   7  14     1126.21      540.59    672.32 o 
   3   7  14     2994.10     2733.44    748.56 o 
   4   7  14     1613.58     1472.57    580.68 o 
   5   7  14       10.94      140.78    941.15 o 
   6   7  14       41.25      664.99    822.36 o 
 -16   8  14     1892.11     2096.32    785.49 o 
 -15   8  14        7.10       19.08    720.99 o 
 -14   8  14      116.99     -212.59    661.62 o 
 -13   8  14      337.16     1297.71    821.32 o 
 -12   8  14      206.20      796.68    893.26 o 
 -11   8  14      416.77       45.09    683.05 o 
 -10   8  14     9299.41     8857.95    799.94 o 
  -9   8  14      278.09      730.62    803.94 o 
  -8   8  14      742.32     1376.14    799.67 o 
  -7   8  14      687.77      320.83    624.83 o 
  -6   8  14      148.47      496.66    708.13 o 
  -5   8  14     1331.17     1434.60    547.50 o 
  -4   8  14       63.18      919.06    645.38 o 
  -3   8  14      470.50      -59.88    989.78 o 
  -2   8  14     8369.18     8713.85    598.06 o 
  -1   8  14     3006.57     2895.72    570.16 o 
   0   8  14     3499.81     4266.13    539.30 o 
   1   8  14      860.69     1718.91   1002.08 o 
   2   8  14        1.08      325.10    641.70 o 
   3   8  14      411.96      223.96    594.89 o 
   4   8  14      526.02      970.87    498.85 o 
   5   8  14      821.96      401.56    493.05 o 
   6   8  14       54.38     1009.10    838.90 o 
 -16   9  14      150.69     -304.18    699.21 o 
 -15   9  14       14.65      587.02    625.65 o 
 -14   9  14     1366.80     2573.80    685.31 o 
 -13   9  14       97.68     1382.53    843.23 o 
 -12   9  14      971.23     1783.97    763.27 o 
 -11   9  14     1082.98     1062.77    786.18 o 
 -10   9  14        4.39     -233.29    716.84 o 
  -9   9  14      423.59      711.50    714.54 o 
  -8   9  14      832.41      612.79    680.59 o 
  -7   9  14       46.43      333.01    576.01 o 
  -6   9  14      323.95     -176.72    592.53 o 
  -5   9  14      455.24      465.48    613.51 o 
  -4   9  14      881.46     1292.27   1070.38 o 
  -3   9  14        4.33       55.53    587.64 o 
  -2   9  14      404.76      981.78    607.34 o 
  -1   9  14        3.36      668.39    582.49 o 
   0   9  14      103.00       32.90    536.27 o 
   1   9  14     2241.29     2600.52    607.68 o 
   2   9  14     1778.97     3010.42    594.44 o 
   3   9  14      552.29      771.88    547.13 o 
   4   9  14     3815.12     3037.20    589.00 o 
   5   9  14      229.86      395.30    646.82 o 
 -15  10  14       39.96      358.48    701.42 o 
 -14  10  14        3.44      605.23    760.16 o 
 -13  10  14      208.63     -306.75    829.68 o 
 -12  10  14       76.10     -796.01    922.59 o 
 -11  10  14      235.85     -154.14    667.65 o 
 -10  10  14     2150.41     3030.30    676.18 o 
  -9  10  14     2096.93     2017.29    663.17 o 
  -8  10  14      187.85     -150.63    589.09 o 
  -7  10  14     1020.80      565.84    556.88 o 
  -6  10  14        6.78      880.11    677.18 o 
  -5  10  14       19.87     -592.17    592.17 o 
  -4  10  14        0.03       60.02    659.79 o 
  -3  10  14     1017.60     1496.60    499.02 o 
  -2  10  14     5156.70     4232.04    613.28 o 
  -1  10  14      680.58       84.98    513.26 o 
   0  10  14     3773.91     4045.69    546.14 o 
   1  10  14     2773.65     2631.01    579.34 o 
   2  10  14      628.85     1413.73    512.45 o 
   3  10  14       63.92     -563.55    564.79 o 
   4  10  14       32.17     1287.83    724.27 o 
   5  10  14      510.25      785.20    581.26 o 
 -14  11  14     1123.00      513.90    724.83 o 
 -13  11  14       81.43     -268.76    828.28 o 
 -12  11  14      217.47      373.78   1207.27 o 
 -11  11  14       13.24      609.60    674.71 o 
 -10  11  14     1045.99     1293.94    679.59 o 
  -9  11  14      119.13      564.94    565.88 o 
  -8  11  14     1310.74     2023.48    600.29 o 
  -7  11  14      122.84     1354.66    624.12 o 
  -6  11  14     5603.08     6620.72   1075.58 o 
  -5  11  14       92.02      166.92    511.34 o 
  -4  11  14     2878.78     1734.01    618.50 o 
  -3  11  14       10.56      194.84    617.43 o 
  -2  11  14      943.23      718.25    553.29 o 
  -1  11  14      745.62     1066.48    577.30 o 
   0  11  14     3135.20     2902.15    645.34 o 
   1  11  14      744.35      420.14    738.65 o 
   2  11  14      171.34      347.68    549.45 o 
   3  11  14      769.49      577.27    490.00 o 
   4  11  14     1007.71      462.99    699.83 o 
 -14  12  14     1101.16     1818.40   1006.66 o 
 -13  12  14        2.26     1153.97    879.82 o 
 -12  12  14      214.70     1095.36    585.62 o 
 -11  12  14       65.39      273.14    738.31 o 
 -10  12  14      107.45      999.00    660.35 o 
  -9  12  14     1240.64     1029.09    876.69 o 
  -8  12  14      372.49     1834.46    601.25 o 
  -7  12  14      292.74      603.52    637.20 o 
  -6  12  14       78.97      870.55    564.36 o 
  -5  12  14      397.67      428.08    710.88 o 
  -4  12  14      922.59     1428.74    590.47 o 
  -3  12  14      294.91      142.83    595.18 o 
  -2  12  14     4745.03     3898.85    624.42 o 
  -1  12  14     1671.83     2031.65    548.18 o 
   0  12  14      668.89      917.67    433.86 o 
   1  12  14      509.64      494.78    444.22 o 
   2  12  14      733.42      459.36    429.32 o 
   3  12  14     1265.27     1422.29    679.56 o 
 -13  13  14      565.75     -361.02    806.31 o 
 -12  13  14      180.26     -184.38    725.98 o 
 -11  13  14      117.28      -46.75    731.72 o 
 -10  13  14       16.27     -399.47    570.61 o 
  -9  13  14      666.23     1009.76    586.14 o 
  -8  13  14        2.85      -54.82    544.50 o 
  -7  13  14        0.04     -181.60    467.04 o 
  -6  13  14     2927.46     2393.45    614.32 o 
  -5  13  14      768.92      363.59    557.61 o 
  -4  13  14     1162.10     1352.83    582.42 o 
  -3  13  14      177.37      770.54    518.54 o 
  -2  13  14      756.50      903.60    493.61 o 
  -1  13  14        6.44      323.02    459.47 o 
   0  13  14      128.68      576.49    427.18 o 
   1  13  14       12.08     -298.33    493.34 o 
   2  13  14     1236.43     2276.02    475.20 o 
 -11  14  14        4.64     1107.67    744.97 o 
 -10  14  14      122.96     1013.61    568.70 o 
  -9  14  14      700.75      797.78    538.82 o 
  -8  14  14      979.50     1141.55    544.38 o 
  -7  14  14      616.43      640.66    630.29 o 
  -6  14  14       13.50      253.33    523.96 o 
  -5  14  14      502.74      544.68    532.12 o 
  -4  14  14       28.45      418.67    582.03 o 
  -3  14  14      208.86      -35.52    531.88 o 
  -2  14  14      121.42      827.58    533.51 o 
  -1  14  14     4826.42     4258.90   1066.77 o 
   0  14  14      913.29      365.44    463.79 o 
   1  14  14     1563.66      728.46    537.28 o 
 -10  15  14      377.28     1855.74   1382.72 o 
  -9  15  14      813.75      -62.65    572.20 o 
  -8  15  14      115.87      -35.00    534.80 o 
  -7  15  14      106.11      -95.00    652.34 o 
  -6  15  14      251.41      713.30    517.97 o 
  -5  15  14      725.95      215.32    622.20 o 
  -4  15  14        7.29        6.69    522.74 o 
  -3  15  14        0.88      250.92    490.69 o 
  -2  15  14      214.79      522.84    532.88 o 
  -1  15  14      773.66      730.36    627.88 o 
  -6  16  14       85.74     1395.72    818.60 o 
  -5  16  14       27.71      525.34    650.75 o 
  -4  16  14        5.23     -848.04    848.04 o 
 -17   0  15       14.04      118.53    811.91 o 
 -15   0  15     2991.95     3041.90    766.92 o 
 -13   0  15      196.27     -168.20    737.27 o 
 -11   0  15      503.97      574.81    747.90 o 
  -9   0  15       21.05     -313.17   1636.83 o 
  -7   0  15       36.82      502.83   1258.64 o 
  -5   0  15       10.30      -13.49   1276.81 o 
  -3   0  15        7.14     1188.37   1537.88 o 
  -1   0  15     5863.53     5804.00   1691.06 o 
   1   0  15     4451.28     5317.01    990.90 o 
   3   0  15     8884.33     8729.41   1094.10 o 
   5   0  15    10152.20     9893.83    889.03 o 
   7   0  15      274.05      631.45    806.19 o 
 -18   1  15       67.00     1262.19   1468.89 o 
 -17   1  15      320.30       64.76    621.68 o 
 -16   1  15      104.01      572.94    547.70 o 
 -15   1  15     1079.26     1323.66    606.51 o 
 -14   1  15       33.43     -189.85    628.16 o 
 -13   1  15     1166.93     1516.19    543.96 o 
 -12   1  15       11.69      374.18    518.58 o 
 -11   1  15     2902.27     2221.34    580.91 o 
 -10   1  15      837.43      577.20    569.63 o 
  -9   1  15     9821.59     8754.40    886.36 o 
  -8   1  15      399.06      -83.32   1637.90 o 
  -7   1  15     2396.61     2515.14   1254.99 o 
  -6   1  15      532.47     1790.22   1503.03 o 
  -5   1  15      757.82      189.94   1467.47 o 
  -4   1  15      347.93     -389.14    908.42 o 
  -3   1  15       47.80     1048.74   1865.96 o 
  -2   1  15       58.21     1477.77    923.82 o 
  -1   1  15     2647.33     1912.61   1078.29 o 
   0   1  15     2879.28     3745.10    812.34 o 
   1   1  15      681.94      105.72    781.34 o 
   2   1  15      119.43      151.93    753.78 o 
   3   1  15      476.44      668.85    605.15 o 
   4   1  15      135.73      891.02    610.76 o 
   5   1  15       21.94      752.51    767.91 o 
   6   1  15        3.95      -55.40    707.23 o 
 -17   2  15      373.94     -202.45    604.35 o 
 -16   2  15       21.19     -238.94    640.20 o 
 -15   2  15      287.42      848.59    572.34 o 
 -14   2  15     1532.85     1643.59    641.99 o 
 -13   2  15     2232.74     2104.15    607.82 o 
 -12   2  15      619.93      460.75    626.32 o 
 -11   2  15      191.24      277.95    601.72 o 
 -10   2  15        1.29      998.47    788.15 o 
  -9   2  15      368.46     1297.45    650.51 o 
  -8   2  15      207.30     -629.03    835.90 o 
  -7   2  15      364.17       48.49   1684.60 o 
  -6   2  15      289.89      118.33    979.30 o 
  -5   2  15     1241.84     1129.72   1725.34 o 
  -4   2  15     4914.17     4533.85   1277.59 o 
  -3   2  15     4829.08     3932.86    782.11 o 
  -2   2  15     1168.71     2774.23   1347.64 o 
  -1   2  15       59.25      191.66    928.18 o 
   0   2  15     1585.81     1669.03    737.07 o 
   1   2  15       11.12       87.59   1087.97 o 
   2   2  15      615.94     1084.52    948.69 o 
   3   2  15     1438.06     1810.81    533.48 o 
   4   2  15      292.30     1221.03    551.14 o 
   5   2  15     2613.86     1084.58    479.61 o 
   6   2  15       85.20      513.65    539.11 o 
 -17   3  15      296.46      -51.14    627.83 o 
 -16   3  15       42.91      436.33    688.98 o 
 -15   3  15     1139.74     1686.89    646.22 o 
 -14   3  15     2748.18     3039.88    646.62 o 
 -13   3  15       24.62      596.53    610.14 o 
 -12   3  15        5.40       69.82    609.19 o 
 -11   3  15       17.25      -97.52    488.11 o 
 -10   3  15       26.25      739.06    562.89 o 
  -9   3  15     3032.92     3441.48    557.52 o 
  -8   3  15      862.12     1592.27    620.67 o 
  -7   3  15       91.24      551.09    685.77 o 
  -6   3  15     1934.75     1403.72   1008.35 o 
  -5   3  15     5441.02     6164.94    851.90 o 
  -4   3  15     1004.70     1006.48    734.07 o 
  -3   3  15       10.57     -768.75   1339.75 o 
  -2   3  15      643.48       51.27    915.06 o 
  -1   3  15     2818.58     3032.34    648.79 o 
   0   3  15     1918.47     2974.19    648.61 o 
   1   3  15     6976.05     7096.15    595.50 o 
   2   3  15      249.46      -36.57    567.12 o 
   3   3  15        3.66     1515.25    632.03 o 
   4   3  15     1299.77     1178.79    488.68 o 
   5   3  15     1725.74     2005.00    551.22 o 
   6   3  15       41.67      412.03    465.01 o 
 -17   4  15       48.83      652.41    741.98 o 
 -16   4  15      108.37     -432.47    639.79 o 
 -15   4  15        2.15     -375.92    732.91 o 
 -14   4  15       10.88     1425.66    684.73 o 
 -13   4  15      369.49      438.78    623.26 o 
 -12   4  15      690.47     1016.82    529.16 o 
 -11   4  15      387.36     1374.20    716.99 o 
 -10   4  15     1387.70     2221.98    687.71 o 
  -9   4  15        4.05      318.92    640.57 o 
  -8   4  15     2878.14     3054.87    599.61 o 
  -7   4  15       57.68      614.13    606.58 o 
  -6   4  15     3351.76     3525.12    892.98 o 
  -5   4  15     1951.59     2444.34    613.17 o 
  -4   4  15     4030.24     4560.44    968.48 o 
  -3   4  15       61.17     1004.61    649.35 o 
  -2   4  15     4853.36     5287.25    902.91 o 
  -1   4  15        3.20     -106.66   1046.54 o 
   0   4  15     5909.79     4838.04    627.82 o 
   1   4  15      148.12      164.53    613.01 o 
   2   4  15     1012.15     1984.15    711.51 o 
   3   4  15       35.81       66.79    580.58 o 
   4   4  15      563.62     1708.37   1217.28 o 
   5   4  15      259.72      611.96    605.57 o 
   6   4  15      363.41     1161.88    480.79 o 
 -17   5  15      180.83      179.08    731.23 o 
 -16   5  15      743.92     -498.13    698.49 o 
 -15   5  15        5.69      191.43    684.50 o 
 -14   5  15     2298.42     1842.42    703.72 o 
 -13   5  15      123.97      626.90    591.49 o 
 -12   5  15      221.69      757.13    631.39 o 
 -11   5  15        1.45     -102.11    692.14 o 
 -10   5  15     4545.15     4412.39    802.29 o 
  -9   5  15      700.78     -324.33    778.87 o 
  -8   5  15    12023.19    11484.61    671.09 o 
  -7   5  15      987.76     1510.09    566.01 o 
  -6   5  15     7304.58     7090.40    705.67 o 
  -5   5  15       85.66      157.49    667.98 o 
  -4   5  15      253.74     1510.93    657.37 o 
  -3   5  15      304.21      302.95    728.58 o 
  -2   5  15      187.75     -583.11    583.11 o 
  -1   5  15       18.81     1586.08    814.99 o 
   0   5  15     1374.69     1638.65    629.17 o 
   1   5  15        7.13     -525.62    608.51 o 
   2   5  15      235.24     1018.81    551.11 o 
   3   5  15      117.68      799.29    797.61 o 
   4   5  15      137.02      317.25    644.52 o 
   5   5  15       14.22       85.79    617.78 o 
   6   5  15     1672.95     2327.20    629.07 o 
 -17   6  15       23.42      417.55   1075.00 o 
 -16   6  15      312.28     1026.69    677.61 o 
 -15   6  15      137.30      790.47    698.45 o 
 -14   6  15      138.41     -647.57    858.45 o 
 -13   6  15      193.15      367.18    621.45 o 
 -12   6  15       66.12      616.92    729.97 o 
 -11   6  15       75.90      483.53    674.03 o 
 -10   6  15     4684.33     4100.86    790.62 o 
  -9   6  15       51.05      102.99    630.23 o 
  -8   6  15      474.88     1778.85    642.36 o 
  -7   6  15     2116.20     2080.23    581.34 o 
  -6   6  15      246.94      827.42    880.17 o 
  -5   6  15      471.52      210.98    547.44 o 
  -4   6  15     7273.39     7679.22    577.68 o 
  -3   6  15        1.97      -45.52    542.49 o 
  -2   6  15     3036.47     2787.87    997.94 o 
  -1   6  15     1582.43     1767.59    751.22 o 
   0   6  15     6742.48     6795.41    676.33 o 
   1   6  15       17.78      712.24    962.99 o 
   2   6  15     1044.51      240.54    539.43 o 
   3   6  15        9.04     -636.05    636.05 o 
   4   6  15     2863.81     2567.72    721.08 o 
   5   6  15      592.19     1069.97    792.98 o 
 -16   7  15       39.90     -212.81    609.95 o 
 -15   7  15       34.45     -401.46    657.63 o 
 -14   7  15      419.93     1848.90    743.57 o 
 -13   7  15        5.80      154.23   1018.40 o 
 -12   7  15      726.16      -47.82    618.29 o 
 -11   7  15        9.58     -339.95    580.14 o 
 -10   7  15     3223.59     2792.87    627.25 o 
  -9   7  15      687.81     1037.57    691.50 o 
  -8   7  15     2430.68     2668.83    787.18 o 
  -7   7  15      233.67      542.39    627.09 o 
  -6   7  15        9.08        2.44    619.40 o 
  -5   7  15      902.66     1290.30    573.22 o 
  -4   7  15       33.09     1091.20    568.66 o 
  -3   7  15      166.23      154.54    530.77 o 
  -2   7  15      127.10      694.60    861.18 o 
  -1   7  15      891.59     1540.47    555.20 o 
   0   7  15     2157.91     1718.84    571.47 o 
   1   7  15      967.94     1769.84    600.04 o 
   2   7  15       10.59      421.31    575.75 o 
   3   7  15      948.81      -48.20    686.62 o 
   4   7  15     1648.23     1358.13    614.27 o 
   5   7  15       50.19      362.89    696.13 o 
 -16   8  15        6.48      152.10    634.11 o 
 -15   8  15       71.41      746.35    747.40 o 
 -14   8  15      100.84      279.51    750.91 o 
 -13   8  15     1934.17     1303.24    842.63 o 
 -12   8  15      177.32      523.98    659.18 o 
 -11   8  15      400.76     1250.15    770.30 o 
 -10   8  15       57.76     -763.21    763.21 o 
  -9   8  15        1.20     -275.48    677.78 o 
  -8   8  15      284.87      866.05    767.75 o 
  -7   8  15      390.45     1087.70    543.47 o 
  -6   8  15      148.51       78.03    873.66 o 
  -5   8  15     2003.34     2115.63    518.03 o 
  -4   8  15     1340.68     1563.64    530.41 o 
  -3   8  15     6907.17     6930.45    563.31 o 
  -2   8  15      981.85     1492.65    590.92 o 
  -1   8  15        2.90     -580.43    580.43 o 
   0   8  15     1477.86     1063.11    625.97 o 
   1   8  15      480.06      977.00    541.28 o 
   2   8  15        2.11      248.73    641.55 o 
   3   8  15       33.45     1207.67    512.77 o 
   4   8  15      826.62     1627.05    525.78 o 
   5   8  15     1331.61     -203.15    882.57 o 
 -15   9  15       88.36     1364.19    705.43 o 
 -14   9  15      249.64      957.73    744.70 o 
 -13   9  15      656.08     -101.18    809.92 o 
 -12   9  15      160.61     -422.07    741.83 o 
 -11   9  15      202.21      244.75    740.17 o 
 -10   9  15      720.04     -150.52    739.95 o 
  -9   9  15     4731.67     4779.00    767.76 o 
  -8   9  15      401.80      611.22    784.36 o 
  -7   9  15     3378.73     3194.07    617.32 o 
  -6   9  15      162.54     1161.45    645.87 o 
  -5   9  15      206.14     -460.78    608.97 o 
  -4   9  15     2028.49     2028.54    512.90 o 
  -3   9  15      515.84      421.27    545.24 o 
  -2   9  15     2026.66     1884.97    843.17 o 
  -1   9  15      572.13      675.44    577.86 o 
   0   9  15      294.50      -85.44    496.73 o 
   1   9  15     1475.87     1628.89    508.13 o 
   2   9  15        1.10     -442.46    493.27 o 
   3   9  15      269.07     -560.61    560.61 o 
   4   9  15        7.68     -217.61    569.72 o 
 -14  10  15      192.38      -35.31    714.30 o 
 -13  10  15      203.83     -256.08    824.91 o 
 -12  10  15       42.87     -493.21    709.82 o 
 -11  10  15       70.10       69.97    599.73 o 
 -10  10  15      730.22     1250.34    737.45 o 
  -9  10  15     2092.86     2544.59    649.87 o 
  -8  10  15        6.35      629.73    583.91 o 
  -7  10  15     1171.26      745.70    572.19 o 
  -6  10  15     1568.22     1162.43    627.03 o 
  -5  10  15     4458.44     4682.31    611.03 o 
  -4  10  15       25.92      157.14    638.23 o 
  -3  10  15      718.76     1151.56    603.15 o 
  -2  10  15      414.60      582.05    473.06 o 
  -1  10  15     3628.64     3745.33    675.31 o 
   0  10  15     1079.84     1402.36    529.04 o 
   1  10  15     2437.70     2793.01    832.31 o 
   2  10  15       11.92     -237.54    498.69 o 
   3  10  15     4064.94     3478.29    520.61 o 
 -14  11  15       28.87     -180.56    807.60 o 
 -13  11  15      339.79      945.29    800.58 o 
 -12  11  15        0.56     -989.30    989.30 o 
 -11  11  15       87.42      253.04    669.90 o 
 -10  11  15      141.98      612.09    616.76 o 
  -9  11  15     6144.93     5833.57    766.93 o 
  -8  11  15      414.52     1368.17    562.34 o 
  -7  11  15     1397.77     1402.29    586.21 o 
  -6  11  15      475.99      483.77    577.30 o 
  -5  11  15     1290.48     1525.09    589.09 o 
  -4  11  15       16.73      170.64    553.01 o 
  -3  11  15     2516.55     2048.43    480.40 o 
  -2  11  15     1166.73     2159.88    569.82 o 
  -1  11  15      582.05     1250.03    736.47 o 
   0  11  15     1412.38      864.10    453.52 o 
   1  11  15     1090.09      502.12    529.75 o 
   2  11  15      217.68      933.61    515.68 o 
   3  11  15      100.61      551.81   1010.44 o 
 -13  12  15      413.11     1126.33    817.43 o 
 -12  12  15     1047.35      453.63    716.31 o 
 -11  12  15       18.64      288.57    729.41 o 
 -10  12  15      367.29      249.35    547.88 o 
  -9  12  15      588.90      920.07    590.56 o 
  -8  12  15       21.12      241.25    586.66 o 
  -7  12  15      853.19      696.89   1048.83 o 
  -6  12  15      127.76      248.77    753.76 o 
  -5  12  15      412.52      139.20    492.23 o 
  -4  12  15       27.37      -51.86    506.20 o 
  -3  12  15      161.14      287.97    595.16 o 
  -2  12  15      217.91     -479.14    479.14 o 
  -1  12  15     3577.84     2844.86    872.66 o 
   0  12  15       13.73      -54.16    514.97 o 
   1  12  15     1912.51     1869.06    511.34 o 
   2  12  15      275.42     1579.86    985.00 o 
 -11  13  15      739.54      979.15    732.21 o 
 -10  13  15        2.11      485.76    723.56 o 
  -9  13  15     1015.77      929.10    633.08 o 
  -8  13  15      300.18      277.92    519.32 o 
  -7  13  15      520.95     2304.87    575.59 o 
  -6  13  15     1556.01      713.93    563.59 o 
  -5  13  15        4.24      300.02    688.10 o 
  -4  13  15      154.83      185.19    698.62 o 
  -3  13  15        5.38     1190.93    501.39 o 
  -2  13  15      982.43     -209.31    426.23 o 
  -1  13  15     3035.61     2743.51    478.03 o 
   0  13  15     1531.78     1075.25    584.79 o 
 -10  14  15      169.40      699.10   1409.76 o 
  -9  14  15        1.78     -182.04    545.43 o 
  -8  14  15        6.32      372.21    555.02 o 
  -7  14  15      732.73     -563.55    563.55 o 
  -6  14  15       66.52      465.48    575.60 o 
  -5  14  15       95.62     -194.31    519.29 o 
  -4  14  15      674.80      647.98    567.71 o 
  -3  14  15       99.77      621.13    508.21 o 
  -2  14  15      547.14      -53.41   1041.65 o 
  -1  14  15        1.74      821.39    456.20 o 
  -7  15  15        5.26     -501.46   1301.44 o 
  -6  15  15       20.11      761.90    648.67 o 
  -5  15  15      189.95     -258.92    799.32 o 
  -4  15  15      419.54      767.63    962.43 o 
 -16   0  16       38.41      837.64    812.68 o 
 -14   0  16      332.52     -816.82    896.88 o 
 -12   0  16     3540.70     2447.83   1225.73 o 
 -10   0  16      285.90      170.81    821.79 o 
  -8   0  16       13.39     1018.30   1545.26 o 
  -6   0  16     2040.17     2782.90   1175.74 o 
  -4   0  16    14202.12    16049.60   1262.19 o 
  -2   0  16      251.54     -359.31   1625.90 o 
   0   0  16      522.69      925.23   1035.97 o 
   2   0  16      945.99    -1004.20   1004.20 o 
   4   0  16     1821.96     2996.36    974.16 o 
 -17   1  16      197.01      721.51    612.53 o 
 -16   1  16     1408.54     1906.26    589.63 o 
 -15   1  16       48.66     -100.72    523.11 o 
 -14   1  16        0.46      742.88    607.42 o 
 -13   1  16      153.59      131.92    549.84 o 
 -12   1  16     1623.63     2652.64    639.84 o 
 -11   1  16      229.53     1132.80    592.22 o 
 -10   1  16      131.50      898.39    557.76 o 
  -9   1  16     1648.23     2403.42    866.92 o 
  -8   1  16     4762.52     5576.09    904.57 o 
  -7   1  16     2422.22     3434.76   1155.43 o 
  -6   1  16       65.21     2028.45    954.14 o 
  -5   1  16        1.29     -584.96   1521.49 o 
  -4   1  16     1698.78     2162.73    824.55 o 
  -3   1  16     1327.87     1866.26   1453.06 o 
  -2   1  16     3148.61     4024.29    937.66 o 
  -1   1  16      100.18     1723.89   1045.44 o 
   0   1  16     2957.74     2950.63    624.06 o 
   1   1  16       96.18      623.48    663.67 o 
   2   1  16       26.48     -506.68    581.02 o 
   3   1  16        8.03      309.72    545.98 o 
   4   1  16      541.36      590.96    616.62 o 
   5   1  16      201.47     -251.96    667.07 o 
 -17   2  16      581.24      511.29    644.24 o 
 -16   2  16      130.07     -186.07    548.91 o 
 -15   2  16     2479.24     2496.78    560.83 o 
 -14   2  16        4.27      404.88    530.13 o 
 -13   2  16       40.01       88.06    606.41 o 
 -12   2  16     1229.52     1870.26    596.87 o 
 -11   2  16       20.47      245.62    553.32 o 
 -10   2  16       14.75     1130.65    958.84 o 
  -9   2  16      124.40      435.40    652.48 o 
  -8   2  16      447.41     2124.18    911.71 o 
  -7   2  16     2561.59     3211.89    925.83 o 
  -6   2  16        7.05    -1149.63   1149.63 o 
  -5   2  16      110.93     -378.59   1151.74 o 
  -4   2  16      536.78     -626.93    626.93 o 
  -3   2  16     2611.63     4775.73   1044.21 o 
  -2   2  16       15.83      219.20    702.58 o 
  -1   2  16      377.11        1.90    962.52 o 
   0   2  16      495.46     1455.13    885.21 o 
   1   2  16      409.04      650.13    741.14 o 
   2   2  16     1213.76     2534.02    703.53 o 
   3   2  16        3.35     -418.29    569.81 o 
   4   2  16      620.74     1611.56    510.74 o 
   5   2  16      132.26     -477.66    537.58 o 
 -17   3  16      400.58      812.58    577.21 o 
 -16   3  16      215.89     -229.82    618.43 o 
 -15   3  16      140.18      299.51    570.87 o 
 -14   3  16       57.60      105.68    525.48 o 
 -13   3  16       71.37      524.98    549.35 o 
 -12   3  16      420.63      618.40    514.30 o 
 -11   3  16      244.52     1537.65    614.95 o 
 -10   3  16     2067.05     1509.22    573.14 o 
  -9   3  16     5726.07     6334.83    642.98 o 
  -8   3  16    10025.01     9953.37    649.57 o 
  -7   3  16     4110.38     2986.46    706.03 o 
  -6   3  16     2030.24     2022.30   1124.38 o 
  -5   3  16     1909.96     2246.03    721.80 o 
  -4   3  16      199.36     -691.62    736.03 o 
  -3   3  16     4207.25     3574.51   1045.81 o 
  -2   3  16      222.80      887.29   1053.01 o 
  -1   3  16      681.83     1636.92    681.39 o 
   0   3  16      225.27      882.05    850.01 o 
   1   3  16      815.49      550.77   1146.86 o 
   2   3  16     2875.63     2686.92    751.80 o 
   3   3  16        8.39     1348.03    619.71 o 
   4   3  16       95.37     -593.22    593.22 o 
   5   3  16     1374.34     1488.04    462.59 o 
 -16   4  16      478.69     1502.76    679.62 o 
 -15   4  16      716.29      649.77    669.55 o 
 -14   4  16      193.04      851.06    606.21 o 
 -13   4  16      362.20      711.12    511.58 o 
 -12   4  16      929.41     -115.06    618.67 o 
 -11   4  16      985.44     1030.23    571.85 o 
 -10   4  16      301.48      556.69    669.69 o 
  -9   4  16     1366.50     1252.28    574.26 o 
  -8   4  16      992.17      229.33    634.89 o 
  -7   4  16     2122.69     2636.07    688.62 o 
  -6   4  16       91.78     -187.28    624.48 o 
  -5   4  16     1918.15     2162.81    805.30 o 
  -4   4  16      105.40      919.95    775.40 o 
  -3   4  16     2746.62     3901.49   1099.48 o 
  -2   4  16      155.88     2928.42    668.65 o 
  -1   4  16       79.37      712.23    744.01 o 
   0   4  16     1179.07      682.68    913.82 o 
   1   4  16     1325.49     1594.04    575.44 o 
   2   4  16      263.00     -275.52    638.77 o 
   3   4  16       80.29     1021.11    601.61 o 
   4   4  16       60.68     -171.69    598.44 o 
   5   4  16     2701.67     2281.57    449.70 o 
 -16   5  16       23.27      -32.18    615.75 o 
 -15   5  16      561.52      456.39    701.19 o 
 -14   5  16      103.17     -243.36    624.04 o 
 -13   5  16      241.72      309.81    560.09 o 
 -12   5  16       11.06       58.90    698.62 o 
 -11   5  16      804.57      722.98    668.92 o 
 -10   5  16      200.75     1204.13    763.97 o 
  -9   5  16     3653.48     1933.83    953.09 o 
  -8   5  16       60.13     1690.49    645.77 o 
  -7   5  16     3703.42     4016.58    592.87 o 
  -6   5  16       66.21     -317.28    575.50 o 
  -5   5  16      692.28     1051.40    735.88 o 
  -4   5  16       22.47      -41.94    707.83 o 
  -3   5  16     1053.84     1382.70    850.93 o 
  -2   5  16       49.06      379.88    921.62 o 
  -1   5  16      212.68     -454.01    762.29 o 
   0   5  16        1.45      494.41    876.75 o 
   1   5  16     1263.09      590.72    526.92 o 
   2   5  16       57.00      280.57    683.35 o 
   3   5  16      316.19       35.80    574.96 o 
   4   5  16      177.24      789.92    832.34 o 
 -16   6  16      308.41       86.18    641.25 o 
 -15   6  16       99.01      412.39    607.28 o 
 -14   6  16        3.00     -561.45    600.99 o 
 -13   6  16     3367.76     2835.78    631.00 o 
 -12   6  16      594.36      -39.95    581.07 o 
 -11   6  16     3479.71     3101.74    650.37 o 
 -10   6  16      463.08     1471.35    610.33 o 
  -9   6  16     1060.60     1518.26    669.40 o 
  -8   6  16      149.08     1612.91    791.41 o 
  -7   6  16     4200.99     4424.12    921.87 o 
  -6   6  16      406.21     1338.52    773.54 o 
  -5   6  16     1145.27     1655.76    704.51 o 
  -4   6  16       92.73      455.14    889.68 o 
  -3   6  16     7346.50     7511.32    528.64 o 
  -2   6  16        7.23       72.03    572.64 o 
  -1   6  16       88.06     1079.64    680.50 o 
   0   6  16     1627.17      649.90    600.28 o 
   1   6  16       17.77      108.07    528.48 o 
   2   6  16      144.48     -606.16    606.16 o 
   3   6  16      866.04     1131.35    588.38 o 
   4   6  16        2.27     -474.42    639.13 o 
 -15   7  16       29.70      775.83    611.23 o 
 -14   7  16      209.92      694.42    677.06 o 
 -13   7  16        2.70     -127.68    621.15 o 
 -12   7  16       11.50      333.56    655.58 o 
 -11   7  16      586.22      324.86    776.75 o 
 -10   7  16      551.95     1094.19    768.83 o 
  -9   7  16     1239.22     1748.52    884.77 o 
  -8   7  16     5209.46     6798.74    952.56 o 
  -7   7  16     5944.99     5777.85    684.59 o 
  -6   7  16     2197.20     3923.24   1063.09 o 
  -5   7  16     4339.19     2830.64    631.64 o 
  -4   7  16      436.57      375.47    563.25 o 
  -3   7  16     1227.27     1656.70    564.02 o 
  -2   7  16      846.70     2437.03    719.85 o 
  -1   7  16      759.30      835.85    525.27 o 
   0   7  16     2130.65     1225.73    650.03 o 
   1   7  16     1380.68     1504.52    506.76 o 
   2   7  16     1327.05     1631.75    684.37 o 
   3   7  16      351.47     -124.23    670.35 o 
   4   7  16       23.10     -350.17    675.76 o 
 -15   8  16      249.86     -111.70    733.64 o 
 -14   8  16       64.37      748.98    656.04 o 
 -13   8  16      360.73      180.39    789.50 o 
 -12   8  16      530.33     -363.82    657.56 o 
 -11   8  16      278.18      999.46    998.74 o 
 -10   8  16      174.24      391.08    656.24 o 
  -9   8  16      469.26      979.67    784.23 o 
  -8   8  16      921.71     2035.38    714.39 o 
  -7   8  16      616.94      870.44    623.89 o 
  -6   8  16     2261.36     1531.38    488.24 o 
  -5   8  16       69.62      663.11    497.01 o 
  -4   8  16     1471.37     1089.38    553.82 o 
  -3   8  16      946.79      -85.25    673.45 o 
  -2   8  16      884.89     1249.76    534.92 o 
  -1   8  16      403.28      580.93    551.72 o 
   0   8  16     4685.78     4522.34    494.19 o 
   1   8  16      738.26     1246.27    530.55 o 
   2   8  16        2.16      248.29    641.60 o 
   3   8  16       14.02     1267.18    516.66 o 
 -14   9  16       51.86      802.96    703.69 o 
 -13   9  16       84.65      564.23    780.57 o 
 -12   9  16       45.50     -723.67    723.67 o 
 -11   9  16      468.96     1257.66    655.17 o 
 -10   9  16     1272.43     1029.96    711.91 o 
  -9   9  16     2011.21     2728.22    577.83 o 
  -8   9  16     6440.72     6757.87    767.72 o 
  -7   9  16     2464.38     2838.31    627.09 o 
  -6   9  16     1778.34     2304.43    602.67 o 
  -5   9  16     1456.85     1417.13    551.52 o 
  -4   9  16      231.95      -19.78    525.89 o 
  -3   9  16      640.00     -473.88    489.51 o 
  -2   9  16      650.01      785.44    649.23 o 
  -1   9  16      276.98      785.66    557.97 o 
   0   9  16     3421.97     2725.73    612.35 o 
   1   9  16      547.91      148.56    563.44 o 
   2   9  16      203.21      984.96    449.67 o 
 -13  10  16       41.67      260.39    795.59 o 
 -12  10  16     1374.72      789.62    595.98 o 
 -11  10  16      200.40     1319.47    603.28 o 
 -10  10  16      440.25      175.69    673.07 o 
  -9  10  16      342.27     1831.98    635.68 o 
  -8  10  16      207.67      201.90    654.28 o 
  -7  10  16      119.89     2509.85   1277.78 o 
  -6  10  16      143.42      610.81    667.49 o 
  -5  10  16        7.29      717.02    495.06 o 
  -4  10  16     1801.26     2090.32    473.92 o 
  -3  10  16      412.87      865.15    533.02 o 
  -2  10  16     1030.40     1040.07    443.41 o 
  -1  10  16      159.92      311.21    555.16 o 
   0  10  16       77.11     1594.37    670.73 o 
   1  10  16        1.40      523.68    514.23 o 
   2  10  16      488.06      734.43    940.89 o 
 -13  11  16        3.76     1006.04    766.58 o 
 -12  11  16     1245.88     1356.46    688.88 o 
 -11  11  16      176.06     -555.42    719.54 o 
 -10  11  16        1.21     1009.25    775.37 o 
  -9  11  16        6.13      843.74    576.76 o 
  -8  11  16     3197.76     2640.22    532.34 o 
  -7  11  16        0.09     -147.24    496.28 o 
  -6  11  16        0.66     1011.33    676.55 o 
  -5  11  16     1511.53      570.51    679.66 o 
  -4  11  16      150.97      404.21    514.05 o 
  -3  11  16      172.98     1005.84    429.39 o 
  -2  11  16      352.61      694.20    413.55 o 
  -1  11  16      969.67      392.28    659.17 o 
   0  11  16      443.04      902.23    576.83 o 
   1  11  16      296.18      635.53    621.58 o 
 -11  12  16        0.91        0.55    723.26 o 
 -10  12  16       16.78      332.57    645.64 o 
  -9  12  16       56.99      652.38    517.55 o 
  -8  12  16      186.52      667.64    527.56 o 
  -7  12  16     1039.76     1879.50    522.97 o 
  -6  12  16      113.40      419.81    546.87 o 
  -5  12  16       45.15      267.25    630.65 o 
  -4  12  16     1323.35     1790.46    633.94 o 
  -3  12  16       91.98      576.53    455.10 o 
  -2  12  16     1480.00      923.99    409.99 o 
  -1  12  16      653.84     1465.78    593.91 o 
 -10  13  16      164.40     -144.85   1607.94 o 
  -9  13  16     2097.15     1808.96    529.05 o 
  -8  13  16     1547.06     1806.78    619.73 o 
  -7  13  16      980.69     1461.09    618.30 o 
  -6  13  16      263.37      321.93    531.27 o 
  -5  13  16      728.48     1909.42    486.77 o 
  -4  13  16      762.56     -117.93    630.38 o 
  -3  13  16     2682.48     1312.08    500.60 o 
  -2  13  16      381.95     -455.32    455.32 o 
  -6  14  16       70.48     2536.58    775.54 o 
  -5  14  16      465.84     3607.70   1405.71 o 
 -15   0  17     5720.36     5119.27    751.77 o 
 -13   0  17      115.05      667.35    947.19 o 
 -11   0  17      355.70      432.22    801.77 o 
  -9   0  17     1042.51     1385.70   1039.73 o 
  -7   0  17    10219.96    10772.98   1150.04 o 
  -5   0  17     3891.16     7690.26   1570.82 o 
  -3   0  17     1619.42      713.50   1125.05 o 
  -1   0  17     5453.47     4102.82   1061.88 o 
   1   0  17      265.52     -620.07    799.25 o
[truncated: 26,102 more chars]
